# Supplementary material for: 2-(7-Methyl-3-oxo-1-phenyl­perhydro­naphthalen-4a-yl)malononitrile
Source: Acta Crystallogr Sect E Struct Rep Online. 2009 Nov 11;65(Pt 12):o3065. doi: 10.1107/S1600536809047175 (PMC2972109; doi:10.1107/S1600536809047175)
Supplement: Supplementary file 1 [file e-65-o3065-sup1.cif]

##############################################################################
###                                                                        ###
###        Electronic paper (Acta Crystallographica Section E)             ###
###                                                                        ###
##############################################################################
#                                                                            #
# This CIF contains the data in a paper accepted for publication in Acta     #
# Crystallographica Section E. It conforms to the requirements of Notes      #
# for Authors for Section E, and has been peer reviewed under the auspices   #
# of the IUCr Commission on Journals.                                        #
#                                                                            #
# Full details of the Crystallographic Information File format               #
# are given in the paper "The Crystallographic Information File (CIF):       #
# a New Standard Archive File for Crystallography" by S. R. Hall, F. H.      #
# Allen and I. D. Brown [Acta Cryst. (1991), A47, 655-685].                  #
#                                                                            #
# The current version of the core CIF dictionary is obtainable from          #
# ftp://ftp.iucr.org/pub/cif_core.dic. The current version number is 2.4.    #
#                                                                            #
# Software is freely available for graphical display of the structure(s) in  #
# this CIF.  For information consult the CIF home page http://www.iucr.org/  #
# cif/home.html                                                              #
#                                                                            #
# This file may be used for bona fide research purposes within the           #
# scientific community so long as proper attribution is given to the journal # 
# article from which it was obtained.                                        #
#                                                                            #
##############################################################################
                                             
data_global
_audit_creation_method     'SHELXL-97'
_journal_date_recd_electronic     2009-11-06
_journal_date_accepted     2009-11-08
_journal_name_full     'Acta Crystallographica, Section E'
_journal_year     2009
_journal_volume     65
_journal_issue     12
_journal_page_first     o3065
_journal_page_last     o3065
_journal_paper_category     QO
_journal_coeditor_code     XU2670
_publ_contact_author_name     'Tai-Ran Kang'
_publ_contact_author_address
;
College of Chemistry and Chemical Engineering
China West Normal University
Nanchong 637002
People's Republic of China
;
_publ_contact_author_email     'kangtairan@yahoo.com.cn'
_publ_contact_author_fax     ?
_publ_contact_author_phone     ?
_publ_section_title
;
2-(7-Methyl-3-oxo-1-phenylperhydronaphthalen-4a-yl)malononitrile
;
loop_
    _publ_author_name
    _publ_author_address
    'Tai-Ran Kang'
;
College of Chemistry and Chemical Engineering,
China West Normal University
Nanchong 637002
People's Republic of China
;
    'Lian-Mei Chen'
;
College of Chemistry and Chemical Engineering,
China West Normal University
Nanchong 637002
People's Republic of China
;
data_I
_audit_creation_method     SHELXL-97
_chemical_name_systematic
;
2-(7-Methyl-3-oxo-1-phenylperhydronaphthalen-4a-yl)malononitrile
;
_chemical_name_common     ?
_chemical_formula_moiety     'C20 H22 N2 O'
_chemical_formula_sum     'C20 H22 N2 O'
_chemical_formula_iupac     'C20 H22 N2 O'
_chemical_formula_weight     306.40
_symmetry_cell_setting     Monoclinic
_symmetry_space_group_name_H-M     'P 21'
_symmetry_space_group_name_Hall     'P 2yb'
loop_
    _symmetry_equiv_pos_as_xyz
    'x, y, z'
    '-x, y+1/2, -z'
_cell_length_a     11.575(2)
_cell_length_b     6.0907(12)
_cell_length_c     12.276(3)
_cell_angle_alpha     90.00
_cell_angle_beta     101.38(3)
_cell_angle_gamma     90.00
_cell_volume     848.4(3)
_cell_formula_units_Z     2
_cell_measurement_reflns_used     2724
_cell_measurement_theta_min     3.40
_cell_measurement_theta_max     27.9
_cell_measurement_temperature     113(2)
_exptl_crystal_description     block
_exptl_crystal_colour     colourless
_exptl_crystal_size_max     0.25
_exptl_crystal_size_mid     0.24
_exptl_crystal_size_min     0.21
_exptl_crystal_density_diffrn     1.199
_exptl_crystal_density_meas     ?
_exptl_crystal_density_method     'not measured'
_exptl_crystal_F_000     328
_exptl_absorpt_coefficient_mu     0.074
_exptl_absorpt_correction_type     none
_exptl_absorpt_process_details     ?
_exptl_absorpt_correction_T_min     ?
_exptl_absorpt_correction_T_max     ?
_exptl_special_details
;
;
_diffrn_ambient_temperature     113(2)
_diffrn_radiation_type     MoK\a
_diffrn_radiation_wavelength     0.71073
_diffrn_radiation_source     'rotating anode'
_diffrn_radiation_monochromator     confocal
_diffrn_measurement_device_type     'Rigaku Saturn CCD area-detector'
_diffrn_measurement_method     '\w and \f'
_diffrn_detector_area_resol_mean     7.31
_diffrn_reflns_number     7044
_diffrn_reflns_av_R_equivalents     0.0627
_diffrn_reflns_av_sigmaI/netI     0.0812
_diffrn_reflns_theta_min     3.39
_diffrn_reflns_theta_max     27.87
_diffrn_reflns_theta_full     27.87
_diffrn_measured_fraction_theta_max     0.995
_diffrn_measured_fraction_theta_full     0.995
_diffrn_reflns_limit_h_min     -15
_diffrn_reflns_limit_h_max     15
_diffrn_reflns_limit_k_min     -7
_diffrn_reflns_limit_k_max     7
_diffrn_reflns_limit_l_min     -14
_diffrn_reflns_limit_l_max     16
_diffrn_standards_number     0
_diffrn_standards_interval_count     ?
_diffrn_standards_interval_time     ?
_diffrn_standards_decay_%     ?
_refine_special_details
;
Refinement of <i>F</i>^2^ against ALL reflections. The weighted <i>R</i>-factor
<i>wR</i> and goodness of fit <i>S</i> are based on <i>F</i>^2^, conventional
<i>R</i>-factors <i>R</i> are based on <i>F</i>, with <i>F</i> set to zero for
negative <i>F</i>^2^. The threshold expression of <i>F</i>^2^ >
\s(<i>F</i>^2^) is used only for calculating <i>R</i>-factors(gt) <i>etc</i>.
and is not relevant to the choice of reflections for refinement.
<i>R</i>-factors based on <i>F</i>^2^ are statistically about twice as large
as those based on <i>F</i>, and <i>R</i>- factors based on ALL data will be
even larger.
;
_reflns_number_total     2194
_reflns_number_gt     1479
_reflns_threshold_expression     I>2\s(I)
_refine_ls_structure_factor_coef     Fsqd
_refine_ls_matrix_type     full
_refine_ls_R_factor_all     0.0505
_refine_ls_R_factor_gt     0.0393
_refine_ls_wR_factor_gt     0.0807
_refine_ls_wR_factor_ref     0.0826
_refine_ls_goodness_of_fit_ref     1.038
_refine_ls_restrained_S_all     1.037
_refine_ls_number_reflns     2194
_refine_ls_number_parameters     209
_refine_ls_number_restraints     1
_refine_ls_hydrogen_treatment     constr
_refine_ls_weighting_scheme     calc
_refine_ls_weighting_details
                 'calc w=1/[\s^2^(Fo^2^)+(0.0210P)^2^] where P=(Fo^2^+2Fc^2^)/3'
_atom_sites_solution_hydrogens     geom
_atom_sites_solution_primary     direct
_atom_sites_solution_secondary     difmap
_refine_ls_shift/su_max     0.000
_refine_ls_shift/su_mean     0.000
_refine_diff_density_max     0.222
_refine_diff_density_min     -0.241
_refine_ls_extinction_method     none
_refine_ls_extinction_coef     ?
loop_
    _atom_type_symbol
    _atom_type_description
    _atom_type_scat_dispersion_real
    _atom_type_scat_dispersion_imag
    _atom_type_scat_source
    'C' 'C' 0.0033 0.0000
                         'International Tables Vol C Tables 4.2.6.8 and 6.1.1.4'
    'H' 'H' 0.0000 0.0000
                         'International Tables Vol C Tables 4.2.6.8 and 6.1.1.4'
    'N' 'N' 0.0061 0.0000
                         'International Tables Vol C Tables 4.2.6.8 and 6.1.1.4'
    'O' 'O' 0.0106 0.0000
                         'International Tables Vol C Tables 4.2.6.8 and 6.1.1.4'
_computing_data_collection     'CrystalClear (Rigaku/MSC, 2005)'
_computing_cell_refinement     'CrystalClear (Rigaku/MSC, 2005)'
_computing_data_reduction     'CrystalClear (Rigaku/MSC, 2005)'
_computing_structure_solution     'SHELXS97 (Sheldrick, 2008)'
_computing_structure_refinement     'SHELXL97 (Sheldrick, 2008)'
_computing_molecular_graphics     'ORTEP-3 (Farrugia, 1997)'
_computing_publication_material     'SHELXL97 (Sheldrick, 2008)'
loop_
    _atom_site_type_symbol
    _atom_site_label
    _atom_site_fract_x
    _atom_site_fract_y
    _atom_site_fract_z
    _atom_site_U_iso_or_equiv
    _atom_site_adp_type
    _atom_site_calc_flag
    _atom_site_refinement_flags
    _atom_site_occupancy
    _atom_site_disorder_assembly
    _atom_site_disorder_group
    O O1 0.59916(14) 0.6258(3) 0.05489(13) 0.0319(4) Uani d . 1 . .
    N N1 0.3799(2) 0.3869(4) 0.41898(18) 0.0389(6) Uani d . 1 . .
    N N2 0.40092(18) -0.1712(4) 0.21854(19) 0.0354(6) Uani d . 1 . .
    C C1 0.61036(19) 0.2632(4) 0.27728(18) 0.0183(5) Uani d . 1 . .
    C C2 0.71015(19) 0.1075(4) 0.25731(17) 0.0193(5) Uani d . 1 . .
    H H2 0.6728 -0.0267 0.2185 0.023 Uiso calc R 1 . .
    C C3 0.7857(2) 0.2188(4) 0.18092(18) 0.0204(5) Uani d . 1 . .
    H H3 0.8198 0.3556 0.2194 0.025 Uiso calc R 1 . .
    C C4 0.8884(2) 0.0760(4) 0.16412(18) 0.0223(6) Uani d . 1 . .
    C C5 1.0035(2) 0.1440(4) 0.20656(19) 0.0272(6) Uani d . 1 . .
    H H5 1.0169 0.2812 0.2437 0.033 Uiso calc R 1 . .
    C C6 1.0987(2) 0.0139(5) 0.1952(2) 0.0330(7) Uani d . 1 . .
    H H6 1.1766 0.0634 0.2239 0.040 Uiso calc R 1 . .
    C C7 1.0812(2) -0.1863(5) 0.1427(2) 0.0329(7) Uani d . 1 . .
    H H7 1.1466 -0.2765 0.1367 0.040 Uiso calc R 1 . .
    C C8 0.9677(2) -0.2551(4) 0.0988(2) 0.0330(6) Uani d . 1 . .
    H H8 0.9550 -0.3919 0.0612 0.040 Uiso calc R 1 . .
    C C9 0.8720(2) -0.1242(4) 0.10967(19) 0.0283(6) Uani d . 1 . .
    H H9 0.7943 -0.1729 0.0793 0.034 Uiso calc R 1 . .
    C C10 0.7070(2) 0.2892(4) 0.07005(18) 0.0261(6) Uani d . 1 . .
    H H10A 0.7555 0.3644 0.0234 0.031 Uiso calc R 1 . .
    H H10B 0.6711 0.1578 0.0294 0.031 Uiso calc R 1 . .
    C C11 0.6119(2) 0.4407(4) 0.09118(19) 0.0239(6) Uani d . 1 . .
    C C12 0.5360(2) 0.3476(4) 0.16652(17) 0.0220(5) Uani d . 1 . .
    H H12A 0.4884 0.2251 0.1281 0.026 Uiso calc R 1 . .
    H H12B 0.4811 0.4625 0.1824 0.026 Uiso calc R 1 . .
    C C13 0.7868(2) 0.0355(4) 0.36900(18) 0.0207(5) Uani d . 1 . .
    H H13A 0.7386 -0.0562 0.4094 0.025 Uiso calc R 1 . .
    H H13B 0.8525 -0.0563 0.3540 0.025 Uiso calc R 1 . .
    C C14 0.8377(2) 0.2275(4) 0.44301(19) 0.0233(6) Uani d . 1 . .
    H H14 0.8921 0.3100 0.4039 0.028 Uiso calc R 1 . .
    C C15 0.7405(2) 0.3855(4) 0.46116(18) 0.0226(5) Uani d . 1 . .
    H H15A 0.7768 0.5170 0.5013 0.027 Uiso calc R 1 . .
    H H15B 0.6912 0.3132 0.5080 0.027 Uiso calc R 1 . .
    C C16 0.6622(2) 0.4565(4) 0.35109(18) 0.0207(5) Uani d . 1 . .
    H H16A 0.7093 0.5488 0.3097 0.025 Uiso calc R 1 . .
    H H16B 0.5969 0.5477 0.3673 0.025 Uiso calc R 1 . .
    C C17 0.9091(2) 0.1482(5) 0.55366(19) 0.0341(7) Uani d . 1 . .
    H H17A 0.8580 0.0640 0.5932 0.051 Uiso calc R 1 . .
    H H17B 0.9414 0.2750 0.5987 0.051 Uiso calc R 1 . .
    H H17C 0.9737 0.0546 0.5403 0.051 Uiso calc R 1 . .
    C C18 0.52557(19) 0.1314(4) 0.33947(18) 0.0213(5) Uani d . 1 . .
    H H18 0.5755 0.0568 0.4048 0.026 Uiso calc R 1 . .
    C C19 0.4415(2) 0.2767(4) 0.38201(19) 0.0255(6) Uani d . 1 . .
    C C20 0.4563(2) -0.0388(4) 0.2708(2) 0.0235(6) Uani d . 1 . .
loop_
    _atom_site_aniso_label
    _atom_site_aniso_U_11
    _atom_site_aniso_U_22
    _atom_site_aniso_U_33
    _atom_site_aniso_U_12
    _atom_site_aniso_U_13
    _atom_site_aniso_U_23
    O1 0.0308(10) 0.0322(11) 0.0298(9) 0.0017(9) -0.0009(8) 0.0110(9)
    N1 0.0373(14) 0.0422(15) 0.0404(13) -0.0023(12) 0.0155(11) -0.0142(12)
    N2 0.0259(12) 0.0288(14) 0.0513(14) -0.0010(11) 0.0073(11) -0.0060(12)
    C1 0.0163(12) 0.0199(13) 0.0181(11) 0.0011(10) 0.0022(9) 0.0019(10)
    C2 0.0195(12) 0.0195(13) 0.0180(11) -0.0005(11) 0.0010(9) -0.0021(11)
    C3 0.0183(12) 0.0233(14) 0.0196(11) 0.0020(11) 0.0035(10) 0.0007(11)
    C4 0.0211(13) 0.0274(16) 0.0196(12) -0.0006(12) 0.0070(10) 0.0021(11)
    C5 0.0239(13) 0.0336(15) 0.0247(12) -0.0001(13) 0.0063(10) 0.0019(12)
    C6 0.0208(14) 0.0470(19) 0.0315(14) 0.0015(13) 0.0059(11) 0.0048(13)
    C7 0.0273(15) 0.0419(19) 0.0326(14) 0.0129(14) 0.0133(12) 0.0085(13)
    C8 0.0396(17) 0.0318(15) 0.0309(14) 0.0053(14) 0.0150(13) -0.0003(13)
    C9 0.0258(14) 0.0293(15) 0.0309(14) 0.0007(12) 0.0086(11) -0.0004(12)
    C10 0.0274(14) 0.0332(15) 0.0192(12) 0.0010(12) 0.0080(10) 0.0044(11)
    C11 0.0213(13) 0.0314(16) 0.0164(11) 0.0014(12) -0.0030(10) 0.0017(11)
    C12 0.0190(12) 0.0245(14) 0.0200(12) 0.0018(12) -0.0019(10) -0.0005(11)
    C13 0.0181(12) 0.0232(14) 0.0204(12) 0.0028(11) 0.0030(10) 0.0020(10)
    C14 0.0193(12) 0.0283(14) 0.0211(12) 0.0004(11) 0.0012(10) 0.0020(11)
    C15 0.0204(13) 0.0235(14) 0.0224(12) 0.0002(11) 0.0001(10) -0.0021(11)
    C16 0.0190(12) 0.0195(13) 0.0232(12) 0.0018(11) 0.0032(10) -0.0012(11)
    C17 0.0278(14) 0.0434(17) 0.0275(13) 0.0072(14) -0.0036(11) -0.0005(13)
    C18 0.0178(11) 0.0218(12) 0.0239(12) 0.0023(11) 0.0031(10) 0.0000(11)
    C19 0.0228(13) 0.0311(15) 0.0237(12) -0.0063(13) 0.0070(11) -0.0056(12)
    C20 0.0192(13) 0.0230(14) 0.0295(14) 0.0035(12) 0.0081(11) 0.0008(12)
_geom_special_details
;
All e.s.d.'s (except the e.s.d. in the dihedral angle between two l.s. planes)
are estimated using the full covariance matrix. The cell e.s.d.'s are taken
into account individually in the estimation of e.s.d.'s in distances, angles
and torsion angles; correlations between e.s.d.'s in cell parameters are only
used when they are defined by crystal symmetry. An approximate (isotropic)
treatment of cell e.s.d.'s is used for estimating e.s.d.'s involving l.s.
planes.
;
loop_
    _geom_bond_atom_site_label_1
    _geom_bond_atom_site_label_2
    _geom_bond_site_symmetry_2
    _geom_bond_distance
    _geom_bond_publ_flag
    O1 C11 . 1.211(3) ?
    N1 C19 . 1.137(3) ?
    N2 C20 . 1.145(3) ?
    C1 C16 . 1.534(3) ?
    C1 C12 . 1.547(3) ?
    C1 C2 . 1.551(3) ?
    C1 C18 . 1.577(3) ?
    C2 C13 . 1.543(3) ?
    C2 C3 . 1.558(3) ?
    C2 H2 . 1.0000 ?
    C3 C4 . 1.520(3) ?
    C3 C10 . 1.542(3) ?
    C3 H3 . 1.0000 ?
    C4 C9 . 1.386(3) ?
    C4 C5 . 1.395(3) ?
    C5 C6 . 1.386(3) ?
    C5 H5 . 0.9500 ?
    C6 C7 . 1.375(4) ?
    C6 H6 . 0.9500 ?
    C7 C8 . 1.384(4) ?
    C7 H7 . 0.9500 ?
    C8 C9 . 1.392(3) ?
    C8 H8 . 0.9500 ?
    C9 H9 . 0.9500 ?
    C10 C11 . 1.498(3) ?
    C10 H10A . 0.9900 ?
    C10 H10B . 0.9900 ?
    C11 C12 . 1.506(3) ?
    C12 H12A . 0.9900 ?
    C12 H12B . 0.9900 ?
    C13 C14 . 1.526(3) ?
    C13 H13A . 0.9900 ?
    C13 H13B . 0.9900 ?
    C14 C17 . 1.522(3) ?
    C14 C15 . 1.530(3) ?
    C14 H14 . 1.0000 ?
    C15 C16 . 1.533(3) ?
    C15 H15A . 0.9900 ?
    C15 H15B . 0.9900 ?
    C16 H16A . 0.9900 ?
    C16 H16B . 0.9900 ?
    C17 H17A . 0.9800 ?
    C17 H17B . 0.9800 ?
    C17 H17C . 0.9800 ?
    C18 C20 . 1.470(3) ?
    C18 C19 . 1.484(3) ?
    C18 H18 . 1.0000 ?
loop_
    _geom_angle_atom_site_label_1
    _geom_angle_atom_site_label_2
    _geom_angle_atom_site_label_3
    _geom_angle_site_symmetry_1
    _geom_angle_site_symmetry_3
    _geom_angle
    _geom_angle_publ_flag
    C16 C1 C12 . . 110.45(19) ?
    C16 C1 C2 . . 110.22(18) ?
    C12 C1 C2 . . 111.52(17) ?
    C16 C1 C18 . . 108.26(17) ?
    C12 C1 C18 . . 107.66(17) ?
    C2 C1 C18 . . 108.61(18) ?
    C13 C2 C1 . . 110.43(16) ?
    C13 C2 C3 . . 111.48(18) ?
    C1 C2 C3 . . 110.66(18) ?
    C13 C2 H2 . . 108.1 ?
    C1 C2 H2 . . 108.1 ?
    C3 C2 H2 . . 108.1 ?
    C4 C3 C10 . . 112.40(17) ?
    C4 C3 C2 . . 112.31(18) ?
    C10 C3 C2 . . 110.42(18) ?
    C4 C3 H3 . . 107.1 ?
    C10 C3 H3 . . 107.1 ?
    C2 C3 H3 . . 107.1 ?
    C9 C4 C5 . . 118.1(2) ?
    C9 C4 C3 . . 122.2(2) ?
    C5 C4 C3 . . 119.7(2) ?
    C6 C5 C4 . . 120.8(2) ?
    C6 C5 H5 . . 119.6 ?
    C4 C5 H5 . . 119.6 ?
    C7 C6 C5 . . 120.5(2) ?
    C7 C6 H6 . . 119.7 ?
    C5 C6 H6 . . 119.7 ?
    C6 C7 C8 . . 119.4(2) ?
    C6 C7 H7 . . 120.3 ?
    C8 C7 H7 . . 120.3 ?
    C7 C8 C9 . . 120.1(3) ?
    C7 C8 H8 . . 119.9 ?
    C9 C8 H8 . . 119.9 ?
    C4 C9 C8 . . 120.9(2) ?
    C4 C9 H9 . . 119.5 ?
    C8 C9 H9 . . 119.5 ?
    C11 C10 C3 . . 110.17(18) ?
    C11 C10 H10A . . 109.6 ?
    C3 C10 H10A . . 109.6 ?
    C11 C10 H10B . . 109.6 ?
    C3 C10 H10B . . 109.6 ?
    H10A C10 H10B . . 108.1 ?
    O1 C11 C10 . . 123.4(2) ?
    O1 C11 C12 . . 122.2(2) ?
    C10 C11 C12 . . 114.3(2) ?
    C11 C12 C1 . . 111.99(18) ?
    C11 C12 H12A . . 109.2 ?
    C1 C12 H12A . . 109.2 ?
    C11 C12 H12B . . 109.2 ?
    C1 C12 H12B . . 109.2 ?
    H12A C12 H12B . . 107.9 ?
    C14 C13 C2 . . 113.48(19) ?
    C14 C13 H13A . . 108.9 ?
    C2 C13 H13A . . 108.9 ?
    C14 C13 H13B . . 108.9 ?
    C2 C13 H13B . . 108.9 ?
    H13A C13 H13B . . 107.7 ?
    C17 C14 C13 . . 111.5(2) ?
    C17 C14 C15 . . 110.78(19) ?
    C13 C14 C15 . . 111.13(19) ?
    C17 C14 H14 . . 107.8 ?
    C13 C14 H14 . . 107.8 ?
    C15 C14 H14 . . 107.8 ?
    C14 C15 C16 . . 111.88(18) ?
    C14 C15 H15A . . 109.2 ?
    C16 C15 H15A . . 109.2 ?
    C14 C15 H15B . . 109.2 ?
    C16 C15 H15B . . 109.2 ?
    H15A C15 H15B . . 107.9 ?
    C15 C16 C1 . . 113.49(18) ?
    C15 C16 H16A . . 108.9 ?
    C1 C16 H16A . . 108.9 ?
    C15 C16 H16B . . 108.9 ?
    C1 C16 H16B . . 108.9 ?
    H16A C16 H16B . . 107.7 ?
    C14 C17 H17A . . 109.5 ?
    C14 C17 H17B . . 109.5 ?
    H17A C17 H17B . . 109.5 ?
    C14 C17 H17C . . 109.5 ?
    H17A C17 H17C . . 109.5 ?
    H17B C17 H17C . . 109.5 ?
    C20 C18 C19 . . 107.53(19) ?
    C20 C18 C1 . . 113.71(18) ?
    C19 C18 C1 . . 112.4(2) ?
    C20 C18 H18 . . 107.7 ?
    C19 C18 H18 . . 107.7 ?
    C1 C18 H18 . . 107.7 ?
    N1 C19 C18 . . 177.1(3) ?
    N2 C20 C18 . . 178.7(2) ?
loop_
    _geom_torsion_atom_site_label_1
    _geom_torsion_atom_site_label_2
    _geom_torsion_atom_site_label_3
    _geom_torsion_atom_site_label_4
    _geom_torsion_site_symmetry_1
    _geom_torsion_site_symmetry_2
    _geom_torsion_site_symmetry_3
    _geom_torsion_site_symmetry_4
    _geom_torsion
    _geom_torsion_publ_flag
    C16 C1 C2 C13 . . . . 54.0(2) ?
    C12 C1 C2 C13 . . . . 177.03(19) ?
    C18 C1 C2 C13 . . . . -64.5(2) ?
    C16 C1 C2 C3 . . . . -69.9(2) ?
    C12 C1 C2 C3 . . . . 53.1(2) ?
    C18 C1 C2 C3 . . . . 171.61(17) ?
    C13 C2 C3 C4 . . . . 53.7(2) ?
    C1 C2 C3 C4 . . . . 177.04(18) ?
    C13 C2 C3 C10 . . . . -179.95(19) ?
    C1 C2 C3 C10 . . . . -56.6(2) ?
    C10 C3 C4 C9 . . . . -60.6(3) ?
    C2 C3 C4 C9 . . . . 64.7(3) ?
    C10 C3 C4 C5 . . . . 120.9(2) ?
    C2 C3 C4 C5 . . . . -113.8(2) ?
    C9 C4 C5 C6 . . . . -0.5(3) ?
    C3 C4 C5 C6 . . . . 178.1(2) ?
    C4 C5 C6 C7 . . . . -0.7(4) ?
    C5 C6 C7 C8 . . . . 1.5(4) ?
    C6 C7 C8 C9 . . . . -1.2(4) ?
    C5 C4 C9 C8 . . . . 0.8(3) ?
    C3 C4 C9 C8 . . . . -177.8(2) ?
    C7 C8 C9 C4 . . . . 0.1(4) ?
    C4 C3 C10 C11 . . . . -176.4(2) ?
    C2 C3 C10 C11 . . . . 57.3(3) ?
    C3 C10 C11 O1 . . . . 120.9(2) ?
    C3 C10 C11 C12 . . . . -56.3(3) ?
    O1 C11 C12 C1 . . . . -124.1(2) ?
    C10 C11 C12 C1 . . . . 53.1(3) ?
    C16 C1 C12 C11 . . . . 72.3(2) ?
    C2 C1 C12 C11 . . . . -50.7(3) ?
    C18 C1 C12 C11 . . . . -169.7(2) ?
    C1 C2 C13 C14 . . . . -55.3(2) ?
    C3 C2 C13 C14 . . . . 68.2(2) ?
    C2 C13 C14 C17 . . . . 178.06(19) ?
    C2 C13 C14 C15 . . . . 53.9(2) ?
    C17 C14 C15 C16 . . . . -176.4(2) ?
    C13 C14 C15 C16 . . . . -51.9(3) ?
    C14 C15 C16 C1 . . . . 53.7(3) ?
    C12 C1 C16 C15 . . . . -178.17(18) ?
    C2 C1 C16 C15 . . . . -54.5(2) ?
    C18 C1 C16 C15 . . . . 64.2(2) ?
    C16 C1 C18 C20 . . . . 171.35(19) ?
    C12 C1 C18 C20 . . . . 51.9(2) ?
    C2 C1 C18 C20 . . . . -69.0(2) ?
    C16 C1 C18 C19 . . . . 48.9(2) ?
    C12 C1 C18 C19 . . . . -70.5(2) ?
    C2 C1 C18 C19 . . . . 168.59(18) ?
loop_
    _geom_hbond_atom_site_label_D
    _geom_hbond_atom_site_label_H
    _geom_hbond_atom_site_label_A
    _geom_hbond_site_symmetry_A
    _geom_hbond_distance_DH
    _geom_hbond_distance_HA
    _geom_hbond_distance_DA
    _geom_hbond_angle_DHA
    C9 H9 O1 1_545 0.95 2.54 3.451(3) 161.7
    C12 H12A O1 2_645 0.99 2.35 3.159(2) 138.0
    C18 H18 N1 2_646 1.00 2.36 3.306(3) 157.0
