# Supplementary material for: 2-(7-Methyl-3-oxo-1-phenyl­perhydro­naphthalen-4a-yl)malononitrile
Source: Acta Crystallogr Sect E Struct Rep Online. 2009 Nov 11;65(Pt 12):o3065. doi: 10.1107/S1600536809047175 (PMC2972109; doi:10.1107/S1600536809047175)
Supplement: Supplementary file 2 [file e-65-o3065-Isup2.hkl]

# 
# h,k,l, Fc-squared, Fo-squared, sigma(Fo-squared) and status flag 
# 
data_I
_shelx_title ' r91014e in P2(1)' 
_shelx_refln_list_code          4 
_shelx_F_calc_maximum       62.59 
_exptl_crystal_F_000       328.00 
_reflns_d_resolution_high  0.7601 
 
loop_ 
 _symmetry_equiv_pos_as_xyz 
 'x, y, z' 
 '-x, y+1/2, -z' 
 
_cell_length_a    11.5748 
_cell_length_b     6.0907 
_cell_length_c    12.2757 
_cell_angle_alpha  90.000 
_cell_angle_beta  101.377 
_cell_angle_gamma  90.000 
 
_shelx_F_squared_multiplier     1.000 
 
loop_ 
 _refln_index_h 
 _refln_index_k 
 _refln_index_l 
 _refln_F_squared_calc 
 _refln_F_squared_meas 
 _refln_F_squared_sigma 
 _refln_observed_status 
   2   0   0      547.04      494.23     11.28 o 
   3   0   0        0.06        0.74      1.60 o 
   4   0   0      538.07      517.02     54.86 o 
   5   0   0       71.20       67.09      6.70 o 
   6   0   0      418.81      522.61     19.38 o 
   7   0   0       36.59       33.64      5.32 o 
   8   0   0       93.02       85.88      9.43 o 
   9   0   0        0.95        0.86      1.66 o 
  10   0   0      232.92      247.41     12.11 o 
  11   0   0       37.80       42.05      6.37 o 
  12   0   0       56.02       72.11      8.67 o 
  13   0   0      102.30      117.66      7.62 o 
  14   0   0       37.59       43.52     11.50 o 
   1   1   0     3341.33     2669.44     80.18 o 
   2   1   0     1464.80     1403.98     35.95 o 
   3   1   0      367.42      337.86     10.94 o 
   4   1   0        5.92        5.12      1.89 o 
   5   1   0      106.27      109.24      6.76 o 
   6   1   0      130.79      150.74      7.85 o 
   7   1   0       14.55       13.75      2.24 o 
   8   1   0       75.11       73.88      5.22 o 
   9   1   0       49.01       51.20      4.70 o 
  10   1   0      200.18      224.61     16.98 o 
  11   1   0       59.17       66.80      6.55 o 
  12   1   0       48.82       51.76      6.11 o 
  13   1   0       90.22      102.12      8.44 o 
  14   1   0        1.72        0.98      2.11 o 
   0   2   0      331.83      329.92     15.57 o 
   1   2   0      743.13      701.32     17.11 o 
   2   2   0      195.64      195.16      5.15 o 
   3   2   0       14.57       15.69      0.61 o 
   4   2   0      177.30      189.24      4.27 o 
   5   2   0      131.46      140.85      3.43 o 
   6   2   0       36.83       39.87      2.37 o 
   7   2   0       49.49       50.19      3.39 o 
   8   2   0       35.28       33.83      2.60 o 
   9   2   0      120.01      117.87      6.60 o 
  10   2   0      136.61      120.25      9.53 o 
  11   2   0        3.46        3.10      2.05 o 
  12   2   0        5.13        6.95      4.57 o 
  13   2   0       26.31       33.08      7.10 o 
  14   2   0       25.74       28.35      5.44 o 
   1   3   0        5.71        6.78      1.43 o 
   2   3   0       93.48       98.61      3.21 o 
   3   3   0       18.37       17.13      3.64 o 
   4   3   0       30.81       29.30      4.75 o 
   5   3   0      339.73      325.49     20.24 o 
   6   3   0      208.56      221.39     11.88 o 
   7   3   0      113.58      111.58      4.77 o 
   8   3   0      191.33      196.03      7.75 o 
   9   3   0       51.46       53.85      5.54 o 
  10   3   0        6.05        3.76      3.00 o 
  11   3   0        1.58        3.14      3.48 o 
  12   3   0       76.28       81.59     14.66 o 
  13   3   0        2.13        2.45      2.80 o 
   0   4   0       97.54      105.32      4.98 o 
   1   4   0       49.98       52.38      2.63 o 
   2   4   0       20.86       21.16      1.76 o 
   3   4   0       15.09       15.33      0.98 o 
   4   4   0        6.15        7.45      4.83 o 
   5   4   0       59.94       51.20      5.27 o 
   6   4   0      114.95      111.57      7.25 o 
   7   4   0       55.53       50.92      6.13 o 
   8   4   0      127.55      127.96     10.52 o 
   9   4   0       14.46       15.65      4.53 o 
  10   4   0       68.66       62.35      5.73 o 
  11   4   0        7.39        9.41      9.38 o 
  12   4   0       11.74       11.21     10.56 o 
   1   5   0       92.94       94.97      4.92 o 
   2   5   0       14.96       14.88      3.93 o 
   3   5   0       87.88       80.47      6.39 o 
   4   5   0      149.94      143.14     12.05 o 
   5   5   0      151.93      152.31     10.28 o 
   6   5   0      141.19      141.38     10.49 o 
   7   5   0       23.89       25.34      6.34 o 
   8   5   0        6.08        4.34      4.93 o 
   9   5   0        2.71        2.29      3.37 o 
  10   5   0       34.37       35.33      7.26 o 
  11   5   0       58.86       59.70     11.36 o 
   0   6   0       59.69       61.44      8.10 o 
   1   6   0      119.73      115.00      6.81 o 
   2   6   0      109.93      112.55      9.62 o 
   3   6   0       95.60       91.03      8.49 o 
   4   6   0        4.63        3.31      3.71 o 
   5   6   0       17.48       17.84     13.16 o 
   6   6   0        1.24        0.59      2.34 o 
   7   6   0       23.81       26.07     13.78 o 
   8   6   0       15.48       21.34      5.98 o 
   9   6   0       19.35       16.08     20.68 o 
   1   7   0        7.26        5.26      8.44 o 
   2   7   0       17.89       15.86      5.64 o 
   3   7   0       63.43       63.03     13.26 o 
   4   7   0       34.83       40.40      5.99 o 
   5   7   0        3.49        1.44      3.02 o 
   6   7   0       13.15       13.28     15.33 o 
   7   7   0        4.05        3.32      5.37 o 
 -15   0   1        0.11        1.66      1.90 o 
 -14   0   1       30.14       29.97      5.77 o 
 -13   0   1       11.70        9.99      7.57 o 
 -12   0   1        0.27        0.39      2.05 o 
 -11   0   1      361.12      351.46     14.38 o 
 -10   0   1       85.17       91.53     19.61 o 
  -9   0   1       69.04       70.53     12.59 o 
  -8   0   1        2.22        1.83      4.80 o 
  -7   0   1        0.25        0.61      3.37 o 
  -6   0   1       25.80       28.64      8.59 o 
  -5   0   1       83.46       85.35      4.41 o 
  -4   0   1       42.44       42.99      2.98 o 
  -3   0   1     2014.88     1997.02     42.45 o 
  -2   0   1      978.04      938.24     20.25 o 
   2   0   1      123.36      147.79     15.60 o 
   3   0   1      254.14      282.01     21.85 o 
   4   0   1       77.67       74.34      5.99 o 
   5   0   1       26.60       27.50      3.19 o 
   6   0   1       21.49       25.79      4.15 o 
   7   0   1      109.64      109.15      8.81 o 
   8   0   1       28.18       27.54      9.22 o 
   9   0   1       16.93       12.57      6.36 o 
  10   0   1      187.62      234.57     12.95 o 
  11   0   1       26.22       18.35      4.89 o 
  12   0   1      162.17      200.30     12.38 o 
  13   0   1        6.55        7.49      5.44 o 
  14   0   1       52.72       62.90     11.11 o 
 -14   1   1       22.35       23.80      4.09 o 
 -13   1   1        7.22        5.73      3.41 o 
 -12   1   1       33.65       31.14      4.34 o 
 -11   1   1       74.81       89.92      6.68 o 
 -10   1   1      202.40      215.59     12.02 o 
  -9   1   1      221.83      222.54     11.45 o 
  -8   1   1       17.19       16.05      2.85 o 
  -7   1   1      119.32      115.50      5.23 o 
  -6   1   1      343.73      342.63     11.78 o 
  -5   1   1      305.15      320.92      6.62 o 
  -4   1   1      685.64      705.60     18.28 o 
  -3   1   1     2475.84     2386.03     56.63 o 
  -2   1   1     1463.62     1398.74     25.97 o 
  -1   1   1     1087.30      897.27     30.00 o 
   1   1   1     1784.37     1736.30     33.73 o 
   2   1   1      330.08      298.17      8.70 o 
   3   1   1       37.24       36.07      1.65 o 
   4   1   1      353.03      368.54     11.97 o 
   5   1   1       30.28       32.84      1.93 o 
   6   1   1      236.78      263.26     12.80 o 
   7   1   1        3.99        5.32      2.91 o 
   8   1   1       84.89       87.56      7.71 o 
   9   1   1       82.65       87.26      6.37 o 
  10   1   1       13.32       16.39      4.60 o 
  11   1   1      108.49      128.77     12.20 o 
  12   1   1      119.25      132.07     14.24 o 
  13   1   1      128.08      173.37     14.82 o 
  14   1   1       39.58       36.98      7.40 o 
 -14   2   1        3.26        3.90      2.48 o 
 -13   2   1       12.59       11.98      8.03 o 
 -12   2   1       34.12       31.36      5.68 o 
 -11   2   1      124.84      113.24      7.85 o 
 -10   2   1       31.72       29.61      4.09 o 
  -9   2   1       17.55       13.76      3.77 o 
  -8   2   1       12.63       11.38      1.82 o 
  -7   2   1      112.30      113.35      4.13 o 
  -6   2   1       41.80       39.18      2.34 o 
  -5   2   1       42.27       35.93      1.59 o 
  -4   2   1      590.95      592.79      8.74 o 
  -3   2   1      243.48      229.96      4.64 o 
  -2   2   1      341.59      337.85      7.41 o 
  -1   2   1      655.43      591.00      9.36 o 
   0   2   1      169.37      165.57      4.63 o 
   1   2   1        4.03        5.00      0.95 o 
   2   2   1      366.11      373.34     11.32 o 
   3   2   1      878.90      951.52     32.98 o 
   4   2   1      154.65      149.86      3.96 o 
   5   2   1      501.30      524.43      9.37 o 
   6   2   1       10.18       10.05      1.48 o 
   7   2   1        4.43        4.56      2.59 o 
   8   2   1       49.20       40.51      3.20 o 
   9   2   1      105.88       93.72      7.47 o 
  10   2   1       22.10       20.77      3.85 o 
  11   2   1       19.11       18.10      5.93 o 
  12   2   1       20.18       18.91      4.98 o 
  13   2   1       27.63       21.82      5.47 o 
  14   2   1       43.51       38.80      5.88 o 
 -13   3   1       12.86       11.91      4.01 o 
 -12   3   1       37.92       42.20      7.01 o 
 -11   3   1       30.26       29.78      7.56 o 
 -10   3   1       88.72       88.39      9.16 o 
  -9   3   1       14.91       12.20      4.17 o 
  -8   3   1       89.91       82.13      4.46 o 
  -7   3   1        8.58       10.86      2.44 o 
  -6   3   1      212.88      221.61      8.21 o 
  -5   3   1      301.49      307.97     11.38 o 
  -4   3   1       14.23       14.77      1.01 o 
  -3   3   1      268.21      272.80      4.84 o 
  -2   3   1      123.19      123.26      2.79 o 
  -1   3   1        3.94        3.62      1.48 o 
   0   3   1       66.81       71.23      2.14 o 
   1   3   1      332.58      347.00      5.12 o 
   2   3   1      134.52      138.46      3.61 o 
   3   3   1      682.14      606.57     16.04 o 
   4   3   1        4.12        4.50      3.87 o 
   5   3   1       57.62       55.62      4.90 o 
   6   3   1       31.10       32.02      4.73 o 
   7   3   1       27.52       27.62      5.25 o 
   8   3   1       18.06       16.48      1.76 o 
   9   3   1       46.16       41.55      5.04 o 
  10   3   1       36.41       38.13      6.62 o 
  11   3   1       19.31       12.31      8.73 o 
  12   3   1       15.54       14.66      5.51 o 
  13   3   1       35.36       37.96      9.44 o 
 -13   4   1       14.58        7.72     10.68 o 
 -12   4   1        4.28        3.55      3.45 o 
 -11   4   1       17.32       13.42     10.55 o 
 -10   4   1        8.89        6.33      3.74 o 
  -9   4   1       13.94       11.72      7.45 o 
  -8   4   1        5.79        5.76      4.58 o 
  -7   4   1        5.86        3.87      2.39 o 
  -6   4   1      562.76      603.83     34.09 o 
  -5   4   1      203.96      200.92     12.09 o 
  -4   4   1       50.41       46.61      2.46 o 
  -3   4   1      142.54      142.32      5.15 o 
  -2   4   1       15.04       13.89      2.20 o 
  -1   4   1       42.36       49.17      2.70 o 
   0   4   1       42.96       48.49      2.20 o 
   1   4   1       26.01       25.91      1.69 o 
   2   4   1       24.18       25.44      1.41 o 
   3   4   1       17.19       16.15      3.13 o 
   4   4   1       98.93      102.90      9.15 o 
   5   4   1      258.66      252.09     13.89 o 
   6   4   1      333.87      345.14     16.51 o 
   7   4   1       94.72       82.19      7.09 o 
   8   4   1       47.82       38.13      5.35 o 
   9   4   1       42.96       37.17      6.81 o 
  10   4   1       28.60       29.27     10.85 o 
  11   4   1       80.90       80.18     13.82 o 
  12   4   1       29.15       33.11      9.38 o 
 -11   5   1       16.54       13.13     12.91 o 
 -10   5   1       26.60       28.41      6.83 o 
  -9   5   1        6.15        5.08      5.07 o 
  -8   5   1        8.54        6.65      7.66 o 
  -7   5   1      217.46      215.21     11.79 o 
  -6   5   1      136.92      142.88     10.09 o 
  -5   5   1       60.54       56.20      6.23 o 
  -4   5   1      285.13      295.03     11.69 o 
  -3   5   1       15.68       14.46      2.16 o 
  -2   5   1      170.08      178.47      7.02 o 
  -1   5   1       10.32       11.55      2.78 o 
   0   5   1       52.31       51.29      3.37 o 
   1   5   1       27.46       25.06      2.76 o 
   2   5   1      112.97      116.85      5.18 o 
   3   5   1       30.63       31.17      4.16 o 
   4   5   1      224.80      219.89     14.51 o 
   5   5   1      101.83      111.36      9.98 o 
   6   5   1      138.69      152.51     13.46 o 
   7   5   1       49.05       46.52      6.36 o 
   8   5   1        0.86        1.32      2.33 o 
   9   5   1        0.89        2.32      3.96 o 
  10   5   1       52.46       63.63      9.29 o 
  11   5   1       67.11       85.74      7.38 o 
 -10   6   1       46.39       33.12     10.94 o 
  -9   6   1       67.63       78.14     13.79 o 
  -8   6   1       16.61       18.79      5.35 o 
  -7   6   1       34.06       37.58      6.35 o 
  -6   6   1       18.43       16.37     13.14 o 
  -5   6   1      143.26      145.54     16.61 o 
  -4   6   1       59.25       58.82     10.70 o 
  -3   6   1       34.37       34.07      4.40 o 
  -2   6   1        8.79        4.10      3.18 o 
  -1   6   1       14.40       14.14      4.94 o 
   0   6   1       14.77       14.08      3.26 o 
   1   6   1      102.00      104.75      7.97 o 
   2   6   1      164.09      162.82     14.15 o 
   3   6   1       57.39       58.40      5.94 o 
   4   6   1       59.93       65.50      8.56 o 
   5   6   1        3.42        4.29      5.47 o 
   6   6   1       11.13       11.59     13.30 o 
   7   6   1       68.25       88.85     16.72 o 
   8   6   1       47.00       58.23      6.91 o 
   9   6   1       62.24       71.43     12.37 o 
  -7   7   1       34.15       38.16     11.98 o 
  -6   7   1        4.73        4.09      4.11 o 
  -5   7   1        5.05        3.45      5.49 o 
  -4   7   1        0.10        0.64      3.28 o 
  -3   7   1        6.34        5.18      4.79 o 
  -2   7   1       10.14        8.06     10.00 o 
  -1   7   1       45.74       44.30      5.01 o 
   0   7   1       23.40       22.09      6.16 o 
   1   7   1       16.99       18.99      4.50 o 
   2   7   1       10.88        8.86      8.60 o 
   3   7   1       42.70       38.32      7.99 o 
   4   7   1        0.80        1.32      2.25 o 
   5   7   1        4.70        7.35      7.74 o 
   6   7   1       26.29       36.29      7.46 o 
   7   7   1        1.06        1.75      6.83 o 
 -15   0   2       10.82        6.42      7.19 o 
 -14   0   2        7.73        4.43      4.22 o 
 -13   0   2       16.26       15.65      9.24 o 
 -12   0   2       14.69       13.72      4.58 o 
 -11   0   2      220.90      222.53     19.60 o 
 -10   0   2      167.58      172.66     50.44 o 
  -9   0   2      231.75      280.35     24.52 o 
  -8   0   2       48.41       44.71     11.57 o 
  -7   0   2       34.64       31.01      4.40 o 
  -6   0   2       23.00       17.62     15.91 o 
  -5   0   2       10.72       13.52      2.60 o 
  -4   0   2        5.49        5.96      3.84 o 
  -3   0   2      561.46      603.18     14.54 o 
  -2   0   2      150.00      121.56     10.22 o 
  -1   0   2        9.68        6.04      1.19 o 
   0   0   2      513.08      508.44     12.89 o 
   1   0   2      582.77      610.94      9.90 o 
   2   0   2     1397.63     1647.21     77.17 o 
   3   0   2     1192.55     1465.88     60.48 o 
   4   0   2      216.24      258.00     14.81 o 
   5   0   2       53.87       59.18      5.12 o 
   6   0   2       52.78       55.13      7.84 o 
   7   0   2       26.15       28.92      4.86 o 
   8   0   2       68.87       76.20      6.27 o 
   9   0   2       62.14       73.18     11.11 o 
  10   0   2        5.02        5.60      3.10 o 
  11   0   2       42.60       50.64      7.19 o 
  12   0   2       52.03       53.30      7.68 o 
  13   0   2      108.20      118.91     16.67 o 
  14   0   2       10.00        9.16      5.08 o 
 -15   1   2        7.53        8.49      6.80 o 
 -14   1   2       31.89       33.14      4.57 o 
 -13   1   2       18.36       13.54      6.99 o 
 -12   1   2       81.96       75.54      6.34 o 
 -11   1   2       58.26       54.11      4.59 o 
 -10   1   2       30.29       26.60      3.51 o 
  -9   1   2      141.65      136.32      8.27 o 
  -8   1   2       11.38       10.44      2.73 o 
  -7   1   2       55.23       57.68      3.99 o 
  -6   1   2       52.26       52.62      2.98 o 
  -5   1   2      624.76      623.58     18.13 o 
  -4   1   2     2328.23     2587.57     42.77 o 
  -3   1   2     2150.74     2288.76     30.85 o 
  -2   1   2      224.89      216.52      8.45 o 
  -1   1   2      760.58      699.66     28.03 o 
   0   1   2     1322.45     1255.26     40.72 o 
   1   1   2     1591.42     1689.32     51.85 o 
   2   1   2     1989.59     2194.64     62.70 o 
   3   1   2      664.18      737.32     27.51 o 
   4   1   2      294.52      322.88      8.90 o 
   5   1   2      195.65      206.71      7.75 o 
   6   1   2      200.61      204.15      7.78 o 
   7   1   2       89.00       93.92      5.34 o 
   8   1   2      198.95      214.16     15.54 o 
   9   1   2       75.98       77.59      5.43 o 
  10   1   2       35.34       37.89      4.38 o 
  11   1   2      161.81      174.41     11.49 o 
  12   1   2       88.02       97.55      7.99 o 
  13   1   2       54.88       57.42      6.13 o 
  14   1   2       11.95       11.04      9.63 o 
 -14   2   2        8.71        8.01      7.78 o 
 -13   2   2       19.19       16.98      6.53 o 
 -12   2   2       16.95       19.13      4.20 o 
 -11   2   2       28.92       26.86      3.49 o 
 -10   2   2      221.91      208.13     13.94 o 
  -9   2   2      113.91      114.85      5.87 o 
  -8   2   2       65.23       65.54      4.61 o 
  -7   2   2       60.82       62.64      3.24 o 
  -6   2   2      181.78      179.85      5.19 o 
  -5   2   2     1402.94     1376.53     22.20 o 
  -4   2   2     1302.05     1266.68     27.87 o 
  -3   2   2      106.39      104.98      1.99 o 
  -2   2   2       78.30       82.54      2.79 o 
  -1   2   2      141.94      135.93      3.48 o 
   0   2   2      104.06      101.77      2.06 o 
   1   2   2      753.34      769.75     19.72 o 
   2   2   2      917.73      956.86     29.34 o 
   3   2   2      399.48      416.54     11.01 o 
   4   2   2       14.47       14.56      1.10 o 
   5   2   2      108.84      104.30      3.20 o 
   6   2   2       39.43       38.25      2.22 o 
   7   2   2      422.33      418.64     15.16 o 
   8   2   2      249.93      258.29      8.34 o 
   9   2   2       87.44       86.02      5.01 o 
  10   2   2       24.11       21.04      3.57 o 
  11   2   2      129.74      130.72     16.15 o 
  12   2   2       70.56       61.82      9.83 o 
  13   2   2       71.37       68.41     14.65 o 
 -14   3   2       63.14       81.59     12.76 o 
 -13   3   2       32.27       31.63      8.54 o 
 -12   3   2        9.79        8.50      7.60 o 
 -11   3   2       15.20       10.04      7.04 o 
 -10   3   2       11.26       11.38      5.34 o 
  -9   3   2        3.46        2.20      1.84 o 
  -8   3   2       34.79       35.27      2.49 o 
  -7   3   2       36.72       38.31      2.40 o 
  -6   3   2       79.95       78.31      3.84 o 
  -5   3   2       17.81       20.58      1.83 o 
  -4   3   2       70.84       70.25      2.45 o 
  -3   3   2      104.94      104.46      3.26 o 
  -2   3   2      411.94      406.13      9.88 o 
  -1   3   2      112.72      112.65      2.55 o 
   0   3   2       68.30       68.75      2.97 o 
   1   3   2      448.31      473.40      8.79 o 
   2   3   2      186.61      193.31      6.89 o 
   3   3   2      109.19      108.43      5.55 o 
   4   3   2       24.62       26.48      5.81 o 
   5   3   2      238.87      249.85     12.36 o 
   6   3   2      412.29      386.21     18.94 o 
   7   3   2      179.41      151.84      7.77 o 
   8   3   2        2.33        1.98      1.98 o 
   9   3   2       14.34       13.34      8.12 o 
  10   3   2       28.88       32.05      6.89 o 
  11   3   2       24.20       21.81      4.86 o 
  12   3   2        4.04        3.28      3.67 o 
  13   3   2        0.37        2.25      3.35 o 
 -13   4   2        3.63        1.95      3.07 o 
 -12   4   2       42.73       28.62      7.11 o 
 -11   4   2       18.43       19.92     17.01 o 
 -10   4   2       36.77       31.83      5.33 o 
  -9   4   2        7.54        9.83      6.89 o 
  -8   4   2       50.65       47.76      5.28 o 
  -7   4   2       66.96       61.67      6.31 o 
  -6   4   2      543.51      527.00     17.59 o 
  -5   4   2      272.82      265.15      9.64 o 
  -4   4   2      121.61      119.02      4.89 o 
  -3   4   2       95.11       91.52      4.09 o 
  -2   4   2       20.63       21.03      1.97 o 
  -1   4   2      192.44      206.12      7.39 o 
   0   4   2       86.70       87.68      5.90 o 
   1   4   2       12.46       12.98      1.51 o 
   2   4   2        2.75        4.08      1.56 o 
   3   4   2      100.09       98.91      8.61 o 
   4   4   2      250.17      281.17     22.97 o 
   5   4   2       66.06       64.03      5.91 o 
   6   4   2      138.00      136.69      8.74 o 
   7   4   2      276.92      281.93     16.27 o 
   8   4   2       15.52       14.87     11.15 o 
   9   4   2      125.44      122.59     13.73 o 
  10   4   2        3.35        4.25      3.53 o 
  11   4   2       11.86        6.27      4.65 o 
  12   4   2        7.67        7.42      8.33 o 
 -11   5   2        0.92        2.13      4.55 o 
 -10   5   2       13.60        9.85     12.13 o 
  -9   5   2       39.30       36.54      5.59 o 
  -8   5   2      117.52      122.56     12.84 o 
  -7   5   2       61.39       56.59      6.07 o 
  -6   5   2      108.01      103.49      8.92 o 
  -5   5   2       59.85       56.51      6.25 o 
  -4   5   2       90.13       87.74      4.65 o 
  -3   5   2       24.19       24.06      2.70 o 
  -2   5   2       18.85       18.83      3.24 o 
  -1   5   2       10.96       11.75      3.13 o 
   0   5   2        0.62        1.07      0.95 o 
   1   5   2      137.92      126.96     11.74 o 
   2   5   2       78.93       70.34      3.05 o 
   3   5   2       50.15       42.28      6.61 o 
   4   5   2       13.43       16.24     12.88 o 
   5   5   2        0.23        0.43      3.62 o 
   6   5   2       29.97       26.30      5.60 o 
   7   5   2        1.33        1.52      2.40 o 
   8   5   2       58.88       67.42      7.29 o 
   9   5   2       13.71       16.54     10.47 o 
  10   5   2       75.25       67.75      8.07 o 
  11   5   2        7.09        4.00      5.59 o 
 -10   6   2       34.87       45.00     11.22 o 
  -9   6   2       39.13       42.46     11.07 o 
  -8   6   2       48.24       45.91      7.99 o 
  -7   6   2       17.63       18.96     12.12 o 
  -6   6   2       14.54       14.72      6.54 o 
  -5   6   2        4.52        4.83      3.96 o 
  -4   6   2        0.15        0.06      1.41 o 
  -3   6   2       30.58       27.31      3.59 o 
  -2   6   2        4.85        6.57      3.85 o 
  -1   6   2       11.09       13.30      3.35 o 
   0   6   2       36.02       35.29      4.28 o 
   1   6   2       13.07       13.86     13.83 o 
   2   6   2       36.04       29.33      9.70 o 
   3   6   2       23.95       26.68      5.96 o 
   4   6   2       52.43       49.98      9.38 o 
   5   6   2       25.70       30.22      6.80 o 
   6   6   2       13.73       18.36     14.69 o 
   7   6   2       36.66       51.42      7.88 o 
   8   6   2       12.94       11.96     13.79 o 
   9   6   2        8.63        5.91      8.81 o 
  -7   7   2        7.97        7.38     13.46 o 
  -6   7   2        0.96        1.34      3.27 o 
  -5   7   2        4.17        2.85      3.98 o 
  -4   7   2        8.98        7.15      5.88 o 
  -3   7   2       15.42       14.79      8.42 o 
  -2   7   2       10.56        9.03      5.23 o 
  -1   7   2       39.27       40.34      8.66 o 
   0   7   2       21.58       31.39     11.89 o 
   1   7   2       23.88       24.43      6.96 o 
   2   7   2       52.96       50.80     10.63 o 
   3   7   2       11.74       12.14     12.16 o 
   4   7   2       24.82       29.61     12.03 o 
   5   7   2        3.53        5.07      4.78 o 
   6   7   2        6.21        5.76      5.73 o 
 -15   0   3        3.58        1.32      4.22 o 
 -14   0   3       36.16       33.56      5.19 o 
 -13   0   3       43.17       35.04      6.89 o 
 -12   0   3        0.68        1.16      1.24 o 
 -11   0   3       87.80       83.92      9.01 o 
 -10   0   3      173.61      165.04     14.12 o 
  -9   0   3      112.27      119.59     13.33 o 
  -8   0   3      407.16      393.01     30.72 o 
  -7   0   3        1.05        2.68      4.37 o 
  -6   0   3       99.45      105.08      8.68 o 
  -5   0   3       42.83       36.20      3.76 o 
  -4   0   3      390.93      410.47     33.66 o 
  -3   0   3       31.76       31.65      2.99 o 
  -2   0   3      106.63      103.33      6.35 o 
   0   0   3     1126.12     1222.47     21.34 o 
   1   0   3      501.05      562.29      9.65 o 
   2   0   3       59.91       62.93      2.55 o 
   3   0   3      383.34      472.70     19.28 o 
   4   0   3       99.97      112.31      3.62 o 
   5   0   3      131.40      163.68      9.52 o 
   6   0   3       85.17      110.26      5.81 o 
   7   0   3        0.44        0.98      1.29 o 
   8   0   3        3.15        1.99      2.38 o 
   9   0   3        2.95        3.09      3.00 o 
  10   0   3        0.22        1.50      2.55 o 
  11   0   3       10.73        9.70      5.52 o 
  12   0   3       29.62       28.03      3.93 o 
  13   0   3       15.38       11.88     12.01 o 
  14   0   3        4.17        1.42      2.65 o 
 -15   1   3       11.54        9.28     10.19 o 
 -14   1   3       48.69       55.75      6.48 o 
 -13   1   3       10.71        9.74      5.23 o 
 -12   1   3        2.11        0.95      1.49 o 
 -11   1   3       47.89       45.83      5.52 o 
 -10   1   3      170.77      172.49      8.54 o 
  -9   1   3       53.15       51.39      4.04 o 
  -8   1   3       47.32       49.48      4.47 o 
  -7   1   3      122.89      110.01      5.57 o 
  -6   1   3      127.59      132.76      4.14 o 
  -5   1   3      177.92      185.20      4.81 o 
  -4   1   3       80.16       79.88      2.55 o 
  -3   1   3     1444.83     1549.16     20.60 o 
  -2   1   3      707.21      738.22      9.99 o 
  -1   1   3     3916.96     4243.87     80.46 o 
   0   1   3     2460.91     2682.58     62.48 o 
   1   1   3      688.09      773.98     10.54 o 
   2   1   3      260.32      288.45      5.58 o 
   3   1   3      181.65      194.86      8.74 o 
   4   1   3      404.84      451.28     19.24 o 
   5   1   3      349.90      389.35     15.07 o 
   6   1   3       82.03       84.53      3.60 o 
   7   1   3       31.44       33.48      3.21 o 
   8   1   3       41.63       42.51      3.66 o 
   9   1   3       78.25       87.33      6.80 o 
  10   1   3       56.86       62.57      5.92 o 
  11   1   3       63.02       73.99      7.07 o 
  12   1   3        4.63        4.66      2.34 o 
  13   1   3       19.77       21.11      5.23 o 
 -14   2   3       33.64       37.66     16.63 o 
 -13   2   3       17.41       18.52     17.73 o 
 -12   2   3        2.09        1.84      1.85 o 
 -11   2   3       11.71        9.24      5.86 o 
 -10   2   3        3.94        5.51      3.46 o 
  -9   2   3       89.49       85.55      4.89 o 
  -8   2   3       84.11       88.76      5.59 o 
  -7   2   3       10.63       13.09      3.26 o 
  -6   2   3      585.54      606.04     12.56 o 
  -5   2   3       17.55       16.16      1.42 o 
  -4   2   3      653.81      645.46     17.39 o 
  -3   2   3      590.68      587.51     11.31 o 
  -2   2   3      153.82      152.16      4.73 o 
  -1   2   3      173.26      172.42      5.08 o 
   0   2   3      442.95      430.21     14.46 o 
   1   2   3     1336.45     1335.48     29.54 o 
   2   2   3      223.24      253.52     13.26 o 
   3   2   3      137.44      142.78      8.95 o 
   4   2   3       55.73       56.63      2.40 o 
   5   2   3      210.56      208.80      5.55 o 
   6   2   3      143.00      138.36      5.76 o 
   7   2   3      170.75      166.53      6.98 o 
   8   2   3      285.51      286.81     11.45 o 
   9   2   3       70.63       65.24      4.41 o 
  10   2   3        9.28        6.35      3.88 o 
  11   2   3       11.47        9.19      7.60 o 
  12   2   3       13.56        9.58      7.43 o 
  13   2   3       18.55       13.60     13.57 o 
 -14   3   3       54.01       62.84     10.42 o 
 -13   3   3       19.50       14.82     10.52 o 
 -12   3   3       23.32       22.28      6.05 o 
 -11   3   3       15.46       11.59      7.15 o 
 -10   3   3      163.55      151.90      9.36 o 
  -9   3   3       89.73       82.26      5.08 o 
  -8   3   3       24.78       28.45      2.88 o 
  -7   3   3       41.52       43.31      3.33 o 
  -6   3   3        6.70        6.71      1.25 o 
  -5   3   3      171.84      165.83      4.75 o 
  -4   3   3       54.13       55.36      2.09 o 
  -3   3   3       32.72       31.72      1.62 o 
  -2   3   3      203.37      196.24      5.00 o 
  -1   3   3       24.17       25.54      1.48 o 
   0   3   3      175.40      172.76      4.06 o 
   1   3   3      141.69      144.41      5.90 o 
   2   3   3      290.07      304.83     10.34 o 
   3   3   3      445.33      460.19     18.16 o 
   4   3   3       52.07       59.35      6.10 o 
   5   3   3      313.51      321.08     17.42 o 
   6   3   3      262.83      265.35     11.52 o 
   7   3   3      668.60      620.50     30.08 o 
   8   3   3      180.03      169.61     12.51 o 
   9   3   3       11.18       11.61      6.46 o 
  10   3   3       18.02       15.30     10.76 o 
  11   3   3       12.92        7.08      5.05 o 
  12   3   3        0.84        0.95      2.52 o 
 -13   4   3        3.76        5.72      6.27 o 
 -12   4   3       11.79       10.32      8.13 o 
 -11   4   3       29.30       18.98      6.76 o 
 -10   4   3        3.85        3.68      4.81 o 
  -9   4   3       35.80       26.34      3.68 o 
  -8   4   3       18.47       14.44      8.47 o 
  -7   4   3       34.18       34.02      2.82 o 
  -6   4   3        6.72        7.03      2.03 o 
  -5   4   3      110.20      102.85      7.48 o 
  -4   4   3      126.71      116.42      5.00 o 
  -3   4   3       75.78       73.57      3.59 o 
  -2   4   3      142.06      153.87      5.75 o 
  -1   4   3       15.73       16.32      2.31 o 
   0   4   3       45.84       48.80      3.74 o 
   1   4   3        4.98        4.44      2.31 o 
   2   4   3       46.42       50.06      2.76 o 
   3   4   3       26.20       26.23      4.13 o 
   4   4   3      146.63      139.28     16.37 o 
   5   4   3       69.17       59.90      6.22 o 
   6   4   3       17.87       17.94      5.37 o 
   7   4   3      131.19      123.03     12.93 o 
   8   4   3        3.13        4.02      3.75 o 
   9   4   3       41.31       41.98      6.15 o 
  10   4   3       43.85       37.58      6.73 o 
  11   4   3       18.62       19.54      6.13 o 
  12   4   3        8.11        4.60      4.63 o 
 -11   5   3        8.76        7.71     10.37 o 
 -10   5   3       14.91       20.16     12.81 o 
  -9   5   3      111.38      106.89     10.22 o 
  -8   5   3       27.75       22.94      4.06 o 
  -7   5   3       45.67       43.65      5.85 o 
  -6   5   3       22.83       18.94      3.65 o 
  -5   5   3       12.24        9.79      6.82 o 
  -4   5   3        0.92        0.89      1.10 o 
  -3   5   3      188.89      199.57      7.67 o 
  -2   5   3       35.75       35.27      3.47 o 
  -1   5   3       10.65       11.33      7.94 o 
   0   5   3      101.82      114.14      7.81 o 
   1   5   3       32.93       34.73      2.75 o 
   2   5   3       86.08       82.68      5.32 o 
   3   5   3       76.37       74.53      7.97 o 
   4   5   3       16.09       20.57     15.27 o 
   5   5   3       35.70       35.05      7.73 o 
   6   5   3        1.39        1.08      3.45 o 
   7   5   3       21.46       26.62      7.82 o 
   8   5   3       14.02       15.81     12.54 o 
   9   5   3       37.56       40.76      6.00 o 
  10   5   3        2.05        3.11      3.66 o 
 -10   6   3        4.06        2.30      4.92 o 
  -9   6   3        6.86        5.21      6.71 o 
  -8   6   3        1.05        0.69      2.37 o 
  -7   6   3        6.00        6.07      5.91 o 
  -6   6   3       11.23        6.73      5.35 o 
  -5   6   3        4.71        4.80      3.75 o 
  -4   6   3       17.79       19.09      3.44 o 
  -3   6   3       49.90       51.02      5.25 o 
  -2   6   3       88.00       97.41      6.23 o 
  -1   6   3       31.35       29.87      4.43 o 
   0   6   3      139.08      144.53     13.23 o 
   1   6   3       99.11      103.41      9.22 o 
   2   6   3      190.08      214.32     12.08 o 
   3   6   3        1.43        2.02      3.05 o 
   4   6   3        5.49        8.62      6.11 o 
   5   6   3        8.95        8.72      7.22 o 
   6   6   3       14.45       39.81     21.04 o 
   7   6   3        7.76       14.40     11.36 o 
   8   6   3        1.51        2.39      2.46 o 
  -7   7   3       10.63        8.08     11.03 o 
  -6   7   3        2.40        2.94      7.22 o 
  -5   7   3        3.30        4.36      5.83 o 
  -4   7   3        2.16        0.98      1.31 o 
  -3   7   3        1.91        2.09      2.70 o 
  -2   7   3        1.01        1.40      3.83 o 
  -1   7   3        4.29        3.02      8.69 o 
   0   7   3       52.78       51.77     14.86 o 
   1   7   3       77.46       95.68     16.86 o 
   2   7   3        5.04        5.40      5.59 o 
   3   7   3       34.55       36.29      5.61 o 
   4   7   3       11.18       13.75     11.30 o 
   5   7   3       18.13       19.11     13.36 o 
   6   7   3        6.08        5.16      7.11 o 
 -15   0   4        5.32        3.73      6.45 o 
 -14   0   4       13.73       11.63      5.11 o 
 -13   0   4        5.67        7.40      4.77 o 
 -12   0   4       89.10       84.33      8.54 o 
 -11   0   4       65.32       63.85      9.14 o 
 -10   0   4       84.91       83.02     14.10 o 
  -9   0   4        3.69        3.85      6.97 o 
  -8   0   4       82.65       88.07     10.52 o 
  -7   0   4      812.46      809.20     29.55 o 
  -6   0   4      289.53      317.46     30.91 o 
  -5   0   4      113.13      127.75      4.80 o 
  -4   0   4       77.50       84.16      5.05 o 
  -3   0   4      795.07      856.70     19.99 o 
  -2   0   4      354.53      386.21      8.14 o 
  -1   0   4     1325.44     1464.26     25.25 o 
   0   0   4      691.63      720.28     35.65 o 
   1   0   4      361.16      392.66     12.00 o 
   2   0   4     1668.90     2098.12     61.98 o 
   3   0   4     3042.33     3593.13    137.81 o 
   4   0   4      572.55      787.72     41.19 o 
   5   0   4        1.17        2.09      1.59 o 
   6   0   4       66.56       90.50      6.67 o 
   7   0   4       12.87       12.75      4.56 o 
   8   0   4       75.17       80.67     10.17 o 
   9   0   4      328.32      434.48     15.38 o 
  10   0   4        0.49        1.39      1.79 o 
  11   0   4      159.66      185.67     29.00 o 
  12   0   4        0.04        1.08      2.28 o 
  13   0   4       50.92       64.26     10.91 o 
 -15   1   4       29.65       30.92      7.30 o 
 -14   1   4        5.24        6.59      5.25 o 
 -13   1   4       15.07       15.54      7.89 o 
 -12   1   4       27.35       24.97      3.56 o 
 -11   1   4        1.83        3.10      2.07 o 
 -10   1   4      266.71      242.74     10.53 o 
  -9   1   4       56.63       51.20      4.37 o 
  -8   1   4       76.20       75.60      4.65 o 
  -7   1   4       63.61       67.07      4.05 o 
  -6   1   4      107.31      114.56      4.71 o 
  -5   1   4      536.64      542.80     15.51 o 
  -4   1   4     1795.35     2074.95     35.90 o 
  -3   1   4      774.24      833.72     28.74 o 
  -2   1   4      478.89      490.65     21.60 o 
  -1   1   4      484.90      510.33      8.14 o 
   0   1   4      576.10      655.46     10.99 o 
   1   1   4      487.51      546.23     23.11 o 
   2   1   4      286.34      341.09     15.64 o 
   3   1   4      134.42      162.19     10.80 o 
   4   1   4        7.36       10.56      1.97 o 
   5   1   4      284.17      342.11     16.26 o 
   6   1   4       33.83       33.38      3.05 o 
   7   1   4       35.26       37.40      4.32 o 
   8   1   4      233.17      260.32     16.90 o 
   9   1   4       40.47       37.97      3.51 o 
  10   1   4       43.48       51.35      4.82 o 
  11   1   4       41.09       45.97      4.85 o 
  12   1   4       14.72       12.61      8.05 o 
  13   1   4        5.78        5.76      4.40 o 
 -14   2   4       29.32       24.57     26.12 o 
 -13   2   4        8.23        9.12      7.69 o 
 -12   2   4        4.10        5.11      4.40 o 
 -11   2   4       91.95       94.94      6.52 o 
 -10   2   4       98.98       92.71      7.21 o 
  -9   2   4       16.77       13.12      3.29 o 
  -8   2   4       15.69       15.75      3.27 o 
  -7   2   4       19.13       18.69      2.86 o 
  -6   2   4      169.01      159.67      7.27 o 
  -5   2   4      539.04      493.33      9.92 o 
  -4   2   4      591.27      567.71     12.77 o 
  -3   2   4      110.07      106.80      2.80 o 
  -2   2   4       20.56       18.60      1.17 o 
  -1   2   4       79.92       76.14      2.19 o 
   0   2   4      161.79      150.28      4.54 o 
   1   2   4       86.56       96.18      8.33 o 
   2   2   4      525.39      526.94     19.96 o 
   3   2   4      229.60      224.92     16.30 o 
   4   2   4      128.20      120.28      6.44 o 
   5   2   4      420.04      416.08     17.72 o 
   6   2   4       35.04       39.78      2.68 o 
   7   2   4      114.26      111.42      6.20 o 
   8   2   4      175.55      184.29     12.45 o 
   9   2   4       15.09       13.97      4.93 o 
  10   2   4       36.17       37.52      7.25 o 
  11   2   4        8.72        3.94      3.36 o 
  12   2   4        3.57        4.62      4.50 o 
  13   2   4       42.01       44.59      7.23 o 
 -14   3   4        8.70        7.03     14.59 o 
 -13   3   4       44.94       38.83     10.57 o 
 -12   3   4        4.60        1.54      2.38 o 
 -11   3   4       60.50       48.83     21.03 o 
 -10   3   4      127.20      121.52      9.00 o 
  -9   3   4        2.33        5.46      2.89 o 
  -8   3   4       38.97       35.56      2.60 o 
  -7   3   4       76.28       72.43      4.13 o 
  -6   3   4       15.65       16.64      1.44 o 
  -5   3   4       82.72       74.23      3.09 o 
  -4   3   4      193.71      188.85      4.20 o 
  -3   3   4      414.04      403.36      8.37 o 
  -2   3   4      183.54      180.79      5.01 o 
  -1   3   4       25.68       24.11      1.52 o 
   0   3   4       68.79       69.79      2.72 o 
   1   3   4       61.53       62.46      2.49 o 
   2   3   4      167.78      171.84      4.62 o 
   3   3   4       18.05       18.21      1.47 o 
   4   3   4       35.06       35.48      2.35 o 
   5   3   4      453.46      439.26     26.07 o 
   6   3   4      263.33      247.86      9.28 o 
   7   3   4      112.59       94.77      7.19 o 
   8   3   4      115.87      105.09      9.42 o 
   9   3   4       47.41       48.01      7.25 o 
  10   3   4        1.88        4.36      3.33 o 
  11   3   4       12.76        9.95      7.50 o 
  12   3   4        2.12        3.77      3.38 o 
 -13   4   4        9.77        7.23      7.41 o 
 -12   4   4       55.25       52.30      8.13 o 
 -11   4   4       18.41       21.36     13.72 o 
 -10   4   4        9.19       12.47     12.49 o 
  -9   4   4       14.38       16.47      5.10 o 
  -8   4   4       37.51       28.38      3.22 o 
  -7   4   4       12.26       10.41      2.67 o 
  -6   4   4       45.60       43.39      2.68 o 
  -5   4   4       61.10       54.97      3.01 o 
  -4   4   4      338.86      331.92     11.44 o 
  -3   4   4      279.12      279.63     10.84 o 
  -2   4   4       44.21       39.26      4.48 o 
  -1   4   4      118.55      126.34      7.36 o 
   0   4   4       27.39       30.82      2.68 o 
   1   4   4       50.53       49.09      3.17 o 
   2   4   4       68.99       63.37      3.36 o 
   3   4   4      201.61      191.46      8.36 o 
   4   4   4       64.01       57.53     10.35 o 
   5   4   4       51.15       55.19      6.91 o 
   6   4   4       16.25       10.11      8.59 o 
   7   4   4        2.34        2.48      3.34 o 
   8   4   4       70.60       69.64      8.89 o 
   9   4   4       97.55      106.61      9.57 o 
  10   4   4        3.03        2.53      3.13 o 
  11   4   4       20.04       20.61      7.59 o 
 -11   5   4        7.60        4.68      5.88 o 
 -10   5   4       15.51       10.66     11.95 o 
  -9   5   4       42.09       41.97     12.68 o 
  -8   5   4       28.10       26.81      7.59 o 
  -7   5   4       71.58       69.72      9.12 o 
  -6   5   4        5.22        4.23      3.61 o 
  -5   5   4      200.24      190.58     10.36 o 
  -4   5   4       29.31       28.74      2.65 o 
  -3   5   4      229.75      211.26      9.18 o 
  -2   5   4      155.93      158.89      9.68 o 
  -1   5   4      173.58      169.21      9.40 o 
   0   5   4      109.51      113.60      8.60 o 
   1   5   4        0.72        0.79      1.23 o 
   2   5   4        1.88        2.29      2.23 o 
   3   5   4       17.88       18.22      9.28 o 
   4   5   4       33.67       44.95      7.87 o 
   5   5   4       21.60       23.23      6.50 o 
   6   5   4       23.63       22.98      9.45 o 
   7   5   4       19.55       16.06     14.76 o 
   8   5   4       15.26       10.87     10.57 o 
   9   5   4       31.66       28.87      8.15 o 
  10   5   4       18.89       14.02     14.61 o 
  -9   6   4       30.00       30.11      9.09 o 
  -8   6   4       10.85        8.66      8.08 o 
  -7   6   4       24.14       22.78     21.92 o 
  -6   6   4        5.32        3.23      2.79 o 
  -5   6   4       12.75       15.71      5.32 o 
  -4   6   4        7.89        9.84      2.95 o 
  -3   6   4        5.51        5.29      2.87 o 
  -2   6   4       16.35       11.88      7.36 o 
  -1   6   4       52.93       51.88      5.15 o 
   0   6   4       12.56       11.11     12.04 o 
   1   6   4      129.31      128.93     11.57 o 
   2   6   4      112.99      116.22     14.14 o 
   3   6   4        5.46        7.09      6.37 o 
   4   6   4        1.98        1.71      3.54 o 
   5   6   4       17.28       22.66      9.18 o 
   6   6   4        1.04        4.37      4.61 o 
   7   6   4       10.42        9.41      9.35 o 
   8   6   4        4.09        3.62      5.60 o 
  -6   7   4        9.75        9.84     16.33 o 
  -5   7   4       15.44       12.13     12.96 o 
  -4   7   4       46.62       51.22      9.66 o 
  -3   7   4       26.99       28.62      9.92 o 
  -2   7   4       16.56       11.76     20.67 o 
  -1   7   4       37.07       31.58     24.17 o 
   0   7   4       92.32      100.17     12.16 o 
   1   7   4       66.59       74.04      8.30 o 
   2   7   4        8.32        8.43      9.88 o 
   3   7   4       23.71       20.48     12.51 o 
   4   7   4        3.91        3.83      5.34 o 
   5   7   4       18.25       19.34      6.39 o 
 -15   0   5        2.70        2.50      4.40 o 
 -14   0   5        1.95        4.89      5.32 o 
 -13   0   5        0.73        1.85      2.94 o 
 -12   0   5       30.44       21.78      6.93 o 
 -11   0   5      149.75      152.76     16.91 o 
 -10   0   5      185.59      185.52     15.73 o 
  -9   0   5      533.78      527.93     31.62 o 
  -8   0   5      844.60      839.52     63.08 o 
  -7   0   5       12.17       11.09      4.34 o 
  -6   0   5       11.05       13.66      2.46 o 
  -5   0   5      112.25      119.59      5.04 o 
  -4   0   5      190.63      194.12     10.10 o 
  -3   0   5        8.54        7.67      1.18 o 
  -2   0   5      140.83      129.00     10.80 o 
  -1   0   5        5.82        4.26      1.58 o 
   0   0   5      164.79      171.18      5.79 o 
   1   0   5      122.41      139.50      6.03 o 
   2   0   5       27.94       27.80      3.47 o 
   3   0   5      350.89      349.81     11.07 o 
   4   0   5       46.57       50.63      5.91 o 
   5   0   5       54.41       60.38      4.08 o 
   6   0   5        0.39        0.81      1.36 o 
   7   0   5      144.92      172.37     10.77 o 
   8   0   5      510.84      673.88     47.19 o 
   9   0   5       25.38       21.72      6.06 o 
  10   0   5        9.06        6.22      5.56 o 
  11   0   5        3.01        3.29      3.37 o 
  12   0   5       11.79       10.73     14.72 o 
  13   0   5        0.29       -0.18      3.33 o 
 -14   1   5       11.39        9.20      8.95 o 
 -13   1   5       18.83       11.37     12.77 o 
 -12   1   5        4.17        4.55      3.89 o 
 -11   1   5       30.51       28.17      3.06 o 
 -10   1   5      184.09      172.83      8.30 o 
  -9   1   5      131.56      127.64      5.33 o 
  -8   1   5       98.31       96.08      5.40 o 
  -7   1   5      135.87      136.90      6.10 o 
  -6   1   5      674.19      676.03     33.21 o 
  -5   1   5       22.45       18.84      2.82 o 
  -4   1   5       31.61       33.65      2.60 o 
  -3   1   5      205.09      200.49     14.55 o 
  -2   1   5      255.69      255.37     10.71 o 
  -1   1   5      385.88      382.91     14.55 o 
   0   1   5      272.03      237.40      6.97 o 
   1   1   5      708.86      754.43     42.91 o 
   2   1   5     1635.09     1605.51     33.52 o 
   3   1   5      214.91      238.52     12.93 o 
   4   1   5      132.59      143.70     10.83 o 
   5   1   5       36.92       40.47      3.50 o 
   6   1   5       27.68       24.73      3.00 o 
   7   1   5       72.47       77.06      4.38 o 
   8   1   5       99.17      101.41      6.36 o 
   9   1   5      141.47      147.47      8.87 o 
  10   1   5       81.01       84.35      7.33 o 
  11   1   5        0.92        1.63      1.38 o 
  12   1   5       10.64        8.73      7.31 o 
  13   1   5       10.11        9.07     10.41 o 
 -14   2   5        7.27        8.16      9.12 o 
 -13   2   5       20.24       21.06      6.54 o 
 -12   2   5       14.92       17.33      6.58 o 
 -11   2   5       12.23       12.95      8.38 o 
 -10   2   5       21.90       19.51      3.00 o 
  -9   2   5       60.49       55.93      3.50 o 
  -8   2   5       47.85       47.84      3.26 o 
  -7   2   5        5.49        6.27      2.04 o 
  -6   2   5       13.55       11.17      2.49 o 
  -5   2   5      187.79      187.84      6.46 o 
  -4   2   5      110.18       97.46      5.05 o 
  -3   2   5      267.34      249.43      5.31 o 
  -2   2   5      412.93      418.26     13.63 o 
  -1   2   5     1160.28     1120.24     20.80 o 
   0   2   5       54.10       48.84      4.09 o 
   1   2   5      329.06      306.82     15.29 o 
   2   2   5      647.09      620.92     14.22 o 
   3   2   5       30.13       32.10      2.23 o 
   4   2   5       31.27       31.18      2.20 o 
   5   2   5       75.84       70.89      4.32 o 
   6   2   5       19.64       24.44      2.75 o 
   7   2   5       94.70      104.69      6.24 o 
   8   2   5      189.92      181.67     11.74 o 
   9   2   5       30.50       34.21      6.08 o 
  10   2   5       27.15       25.18      6.35 o 
  11   2   5        2.57        1.89      2.72 o 
  12   2   5       10.45        9.94      8.70 o 
 -13   3   5       22.96       24.98      6.42 o 
 -12   3   5        1.36       -0.03      4.81 o 
 -11   3   5       25.74       28.54      6.67 o 
 -10   3   5        3.68        2.89      1.95 o 
  -9   3   5       45.92       41.83      4.59 o 
  -8   3   5        3.69        2.75      1.92 o 
  -7   3   5        7.20        6.04      2.90 o 
  -6   3   5      218.14      212.35      8.72 o 
  -5   3   5       38.75       37.88      2.04 o 
  -4   3   5      205.06      182.00      6.97 o 
  -3   3   5       73.44       69.74      3.10 o 
  -2   3   5       27.79       28.89      2.13 o 
  -1   3   5        4.84        3.44      1.99 o 
   0   3   5      348.58      347.91     10.62 o 
   1   3   5       12.49       10.09      2.74 o 
   2   3   5      132.09      136.45      5.05 o 
   3   3   5       16.79       14.94      1.79 o 
   4   3   5      100.87      105.12      5.12 o 
   5   3   5       48.86       42.48      2.75 o 
   6   3   5       31.09       33.77      3.15 o 
   7   3   5       62.11       52.23      6.22 o 
   8   3   5        7.13        8.15      5.28 o 
   9   3   5       23.35       18.81      8.43 o 
  10   3   5       13.98        9.97      8.44 o 
  11   3   5        5.72        4.09      4.07 o 
  12   3   5       39.17       39.63      5.23 o 
 -13   4   5       34.90       45.96      8.79 o 
 -12   4   5       10.92       13.75     13.66 o 
 -11   4   5       20.63       16.85     11.62 o 
 -10   4   5       10.75        8.50      8.60 o 
  -9   4   5       19.66       23.34      5.98 o 
  -8   4   5       14.16       10.09      2.70 o 
  -7   4   5       26.27       21.76      4.73 o 
  -6   4   5       10.26       10.06      2.69 o 
  -5   4   5       19.80       22.69      4.05 o 
  -4   4   5      173.43      166.36      7.11 o 
  -3   4   5      577.26      566.55     16.56 o 
  -2   4   5      264.43      252.89     12.39 o 
  -1   4   5       94.47       98.45      6.71 o 
   0   4   5       36.41       33.33      2.79 o 
   1   4   5       15.88       15.15      1.90 o 
   2   4   5       13.57       14.79      1.93 o 
   3   4   5       14.37       14.74      1.47 o 
   4   4   5       13.10       12.63      9.72 o 
   5   4   5      109.37      114.76     20.70 o 
   6   4   5      100.59      102.79     13.99 o 
   7   4   5       19.15       18.57     11.65 o 
   8   4   5       31.61       32.90     14.50 o 
   9   4   5       56.44       58.87     12.22 o 
  10   4   5       33.84       39.62     14.18 o 
  11   4   5        6.92        4.74      6.23 o 
 -11   5   5        1.73        1.10      3.69 o 
 -10   5   5       34.68       33.20     22.69 o 
  -9   5   5       70.69       77.88     18.80 o 
  -8   5   5       19.53       18.34      5.39 o 
  -7   5   5      109.56      113.48     17.40 o 
  -6   5   5       15.63       15.69      5.98 o 
  -5   5   5       50.48       51.52      3.51 o 
  -4   5   5       51.23       48.03      5.10 o 
  -3   5   5      195.30      182.50      9.49 o 
  -2   5   5      226.76      230.87     11.68 o 
  -1   5   5       54.02       50.57      4.72 o 
   0   5   5       24.79       23.57      5.48 o 
   1   5   5       58.30       53.24      4.38 o 
   2   5   5       15.73       14.80     10.75 o 
   3   5   5       40.59       42.32      5.88 o 
   4   5   5       57.55       79.25     10.09 o 
   5   5   5        0.85        0.82      3.77 o 
   6   5   5       21.20       19.29     17.60 o 
   7   5   5       10.99       14.90     11.94 o 
   8   5   5       29.14       27.17      9.56 o 
   9   5   5       67.00       66.43     11.11 o 
  -9   6   5       68.11       77.58     13.99 o 
  -8   6   5       35.73       36.92      6.34 o 
  -7   6   5       99.43      121.92     10.23 o 
  -6   6   5        6.14        5.78      5.09 o 
  -5   6   5       40.38       48.44      6.38 o 
  -4   6   5       11.37       11.87      6.29 o 
  -3   6   5       21.82       24.89      7.24 o 
  -2   6   5       19.36       15.58      7.06 o 
  -1   6   5       19.64       19.92     10.47 o 
   0   6   5       56.93       50.76      9.97 o 
   1   6   5       76.39       83.58     11.35 o 
   2   6   5       59.31       57.84      8.62 o 
   3   6   5       13.90       10.64     10.64 o 
   4   6   5        6.70        8.36      7.21 o 
   5   6   5        0.58        0.30      2.44 o 
   6   6   5       23.17       29.69      7.22 o 
   7   6   5        0.52        1.76      3.05 o 
  -6   7   5        2.12        1.53      3.28 o 
  -5   7   5        3.49        3.68      5.02 o 
  -4   7   5       23.07       22.41      6.59 o 
  -3   7   5       12.36       11.71     23.66 o 
  -2   7   5        0.89        0.27      4.30 o 
  -1   7   5       31.87       35.39      7.83 o 
   0   7   5       57.67       65.07     13.27 o 
   1   7   5       43.42       40.11      5.76 o 
   2   7   5       74.62       92.81      8.39 o 
   3   7   5       25.32       36.39      7.76 o 
   4   7   5        1.71        0.91      4.37 o 
 -14   0   6        1.94        3.04      4.21 o 
 -13   0   6        0.91        2.43      3.43 o 
 -12   0   6       95.40       96.62     17.94 o 
 -11   0   6        0.59        2.75      6.99 o 
 -10   0   6       11.41       10.59     13.30 o 
  -9   0   6      797.64      777.78     34.60 o 
  -8   0   6      220.51      218.78     14.92 o 
  -7   0   6      574.08      573.79     34.17 o 
  -6   0   6        0.21        0.63      0.93 o 
  -5   0   6      454.64      413.23     11.25 o 
  -4   0   6      118.92      108.80      3.78 o 
  -3   0   6      247.08      251.47      6.13 o 
  -2   0   6        6.77        6.66      1.34 o 
  -1   0   6       63.32       60.84      3.50 o 
   0   0   6      290.70      303.34     10.42 o 
   1   0   6       72.59       65.11      4.21 o 
   2   0   6        0.05        0.75      1.13 o 
   3   0   6      508.88      635.50     20.00 o 
   4   0   6      213.84      223.75     21.22 o 
   5   0   6      108.30      102.86     18.08 o 
   6   0   6      105.18      115.07      9.06 o 
   7   0   6       59.31       58.45      5.75 o 
   8   0   6      227.69      232.04     17.52 o 
   9   0   6       81.10       78.80      8.68 o 
  10   0   6        6.94        6.28      5.88 o 
  11   0   6        4.89        4.06      5.95 o 
  12   0   6        0.14        2.21      2.84 o 
 -14   1   6       15.72       15.67      5.79 o 
 -13   1   6        2.88        2.04      3.24 o 
 -12   1   6        7.54        8.51      6.29 o 
 -11   1   6      114.08      105.28      9.46 o 
 -10   1   6       64.22       59.68      5.27 o 
  -9   1   6      630.72      614.81     21.78 o 
  -8   1   6      390.52      375.02     15.78 o 
  -7   1   6       36.56       37.11      2.06 o 
  -6   1   6       97.48       94.56      6.79 o 
  -5   1   6       90.07       82.14      3.84 o 
  -4   1   6       59.01       55.14      2.83 o 
  -3   1   6      123.27      119.46      3.14 o 
  -2   1   6      193.26      193.21      6.33 o 
  -1   1   6      570.36      520.05     15.18 o 
   0   1   6      102.23       97.11      4.09 o 
   1   1   6      497.35      466.63     13.50 o 
   2   1   6       35.89       33.64      2.51 o 
   3   1   6      114.59      109.35      4.57 o 
   4   1   6      513.10      539.16     38.79 o 
   5   1   6      280.32      304.96     20.63 o 
   6   1   6       41.64       37.53      3.86 o 
   7   1   6       36.83       31.99      3.12 o 
   8   1   6       32.81       33.43      3.13 o 
   9   1   6       57.02       60.28      5.53 o 
  10   1   6       37.00       40.37      5.91 o 
  11   1   6        8.54        6.62      5.21 o 
  12   1   6       22.95       22.57      5.69 o 
 -14   2   6        8.92        6.63      9.23 o 
 -13   2   6       16.19       18.33      6.15 o 
 -12   2   6       22.76       18.42      4.09 o 
 -11   2   6       21.96       18.53      3.92 o 
 -10   2   6        5.24        4.46      2.47 o 
  -9   2   6       29.86       23.40      4.23 o 
  -8   2   6       46.42       46.83      4.55 o 
  -7   2   6      111.05      118.54      7.57 o 
  -6   2   6       20.25       21.23      3.23 o 
  -5   2   6       20.30       19.04      2.58 o 
  -4   2   6       89.59       79.04      4.65 o 
  -3   2   6      165.31      163.93      3.67 o 
  -2   2   6      208.44      195.44      4.88 o 
  -1   2   6      194.49      170.86      5.20 o 
   0   2   6      131.55      135.07      4.77 o 
   1   2   6      228.45      222.05     11.38 o 
   2   2   6      129.68      123.71      4.54 o 
   3   2   6      128.42      124.15      6.92 o 
   4   2   6      433.57      400.26     17.57 o 
   5   2   6       76.78       69.23      5.49 o 
   6   2   6       45.75       45.48      4.74 o 
   7   2   6      242.03      235.06     15.17 o 
   8   2   6      106.87       99.17      7.90 o 
   9   2   6       10.00       10.72      4.82 o 
  10   2   6       21.83       19.65      5.68 o 
  11   2   6        6.26        7.78      5.21 o 
  12   2   6       35.31       38.55     10.46 o 
 -13   3   6       50.24       50.60     11.39 o 
 -12   3   6        2.46        4.03      8.26 o 
 -11   3   6        6.25        3.44      4.62 o 
 -10   3   6        7.55       12.03      3.64 o 
  -9   3   6       37.75       38.98      4.65 o 
  -8   3   6       30.82       33.47      4.04 o 
  -7   3   6       59.10       59.82      5.27 o 
  -6   3   6       69.59       70.35      5.39 o 
  -5   3   6       89.33       82.04      5.81 o 
  -4   3   6       91.96       91.07      4.11 o 
  -3   3   6        7.75        7.66      2.30 o 
  -2   3   6        1.28        1.14      1.19 o 
  -1   3   6       80.16       82.45      4.64 o 
   0   3   6        0.36        1.26      1.15 o 
   1   3   6       11.59        9.23      1.68 o 
   2   3   6       65.67       57.90      3.62 o 
   3   3   6      204.08      197.73      8.61 o 
   4   3   6       31.88       32.99      2.46 o 
   5   3   6       74.18       69.69      4.30 o 
   6   3   6      116.20      115.07      8.80 o 
   7   3   6        0.50        1.11      1.92 o 
   8   3   6       17.94       17.50     12.40 o 
   9   3   6        6.02        4.04      6.64 o 
  10   3   6       21.00       13.69     13.98 o 
  11   3   6        5.09        3.01      6.07 o 
 -12   4   6        0.55        0.84      6.46 o 
 -11   4   6       15.41       15.72     10.62 o 
 -10   4   6        4.85        4.33      7.00 o 
  -9   4   6        7.59        8.92      8.81 o 
  -8   4   6       15.22       14.13      4.80 o 
  -7   4   6       17.14       18.78      4.59 o 
  -6   4   6       56.15       46.07      5.44 o 
  -5   4   6        1.21        2.01      1.85 o 
  -4   4   6      149.48      145.63      6.87 o 
  -3   4   6      334.24      327.67     11.85 o 
  -2   4   6      145.46      133.81      6.78 o 
  -1   4   6        4.99        4.66      2.78 o 
   0   4   6       14.02       13.58      6.33 o 
   1   4   6       14.67       13.27      5.71 o 
   2   4   6      227.29      222.20      9.98 o 
   3   4   6      170.65      160.99      7.89 o 
   4   4   6       28.85       25.74      5.91 o 
   5   4   6       12.65       10.74      9.71 o 
   6   4   6       35.02       29.02      5.37 o 
   7   4   6        1.42        1.91      2.96 o 
   8   4   6       22.88       28.66     17.10 o 
   9   4   6       11.34       10.45      5.88 o 
  10   4   6       55.05       63.48     13.43 o 
 -11   5   6       23.51       29.15      6.72 o 
 -10   5   6       56.80       70.29      9.22 o 
  -9   5   6        0.44        1.71      2.78 o 
  -8   5   6       74.43       89.13      9.06 o 
  -7   5   6       10.09        4.57      3.74 o 
  -6   5   6        0.62        1.62      1.71 o 
  -5   5   6       25.42       24.62      3.74 o 
  -4   5   6      147.03      147.16      9.07 o 
  -3   5   6       60.98       61.82      5.39 o 
  -2   5   6       39.89       38.68      3.87 o 
  -1   5   6       95.17       98.57      6.85 o 
   0   5   6       15.63       17.04      4.60 o 
   1   5   6       48.84       49.39      5.49 o 
   2   5   6       91.72       96.45     13.71 o 
   3   5   6       74.72       81.80      8.18 o 
   4   5   6       49.20       41.04      7.10 o 
   5   5   6       23.85       20.34     15.61 o 
   6   5   6       40.61       47.11      6.81 o 
   7   5   6        7.58        4.51      6.12 o 
   8   5   6       10.08       10.36      7.53 o 
   9   5   6       35.00       37.28      6.72 o 
  -9   6   6       26.07       27.55      9.21 o 
  -8   6   6        2.52        2.15      4.83 o 
  -7   6   6        5.87        6.26      5.34 o 
  -6   6   6      130.97      152.83     12.12 o 
  -5   6   6        0.37        0.98      1.85 o 
  -4   6   6       48.34       52.36      5.20 o 
  -3   6   6       14.87       17.86      5.23 o 
  -2   6   6        3.82        2.37      2.82 o 
  -1   6   6       34.83       34.23      4.85 o 
   0   6   6       53.49       59.65      7.30 o 
   1   6   6       30.15       34.69      6.09 o 
   2   6   6       25.53       19.37     18.29 o 
   3   6   6       12.88       14.60     16.79 o 
   4   6   6        5.10        3.32      4.42 o 
   5   6   6        7.09        9.74     10.01 o 
   6   6   6        0.28        1.27      4.26 o 
   7   6   6        9.66        7.67      8.98 o 
  -5   7   6       10.91        7.09     15.70 o 
  -4   7   6       13.03        9.20     22.07 o 
  -3   7   6       14.02       11.92     20.65 o 
  -2   7   6        9.82        6.01     20.13 o 
  -1   7   6        6.81        3.89      7.10 o 
   0   7   6       50.23       56.07      9.86 o 
   1   7   6       27.70       29.96      6.16 o 
   2   7   6       15.89        9.73     11.43 o 
   3   7   6       16.77       12.13     15.01 o 
 -14   0   7        3.34        2.29      3.58 o 
 -13   0   7        8.09        4.42      6.99 o 
 -12   0   7        0.26        0.63      3.82 o 
 -11   0   7      163.27      145.82     13.53 o 
 -10   0   7       19.92       14.19      5.06 o 
  -9   0   7      118.98      111.95     11.68 o 
  -8   0   7       81.70       80.76      5.51 o 
  -7   0   7       98.57       88.17      6.84 o 
  -6   0   7        0.02        0.49      1.45 o 
  -5   0   7      480.41      476.24     14.12 o 
  -4   0   7      112.67      127.48      5.90 o 
  -3   0   7      180.22      180.18      5.42 o 
  -2   0   7      241.90      217.50     16.14 o 
  -1   0   7        0.47        0.70      1.05 o 
   0   0   7      118.65      108.81      6.36 o 
   1   0   7      166.67      154.75      7.25 o 
   2   0   7       64.67       59.98      4.37 o 
   3   0   7      123.66      121.51      6.44 o 
   4   0   7      555.57      508.72     21.63 o 
   5   0   7       10.47        8.65      4.97 o 
   6   0   7       71.02       79.88      8.46 o 
   7   0   7       19.57       18.13     13.41 o 
   8   0   7       28.55       30.64      7.51 o 
   9   0   7        3.32        3.49      3.97 o 
  10   0   7       53.85       54.25      9.45 o 
  11   0   7        1.37        1.92      3.06 o 
  12   0   7        2.00        1.48      2.61 o 
 -14   1   7       11.79       11.76      4.30 o 
 -13   1   7       25.97       21.73      7.22 o 
 -12   1   7       11.76       11.70      8.08 o 
 -11   1   7       47.66       47.24      5.57 o 
 -10   1   7       66.06       58.42      6.81 o 
  -9   1   7       21.35       17.00      2.22 o 
  -8   1   7      140.05      142.22      6.02 o 
  -7   1   7      299.54      285.94     17.46 o 
  -6   1   7      103.64       99.49      5.99 o 
  -5   1   7      105.99      104.24      4.00 o 
  -4   1   7       70.69       70.13      3.41 o 
  -3   1   7      182.39      183.78      5.11 o 
  -2   1   7      120.25      113.93      3.80 o 
  -1   1   7      510.56      461.86     11.42 o 
   0   1   7      163.98      154.51      5.99 o 
   1   1   7       72.42       68.02      3.90 o 
   2   1   7      300.29      269.84      8.77 o 
   3   1   7      514.83      506.91     19.63 o 
   4   1   7      345.59      356.04     14.74 o 
   5   1   7      157.73      148.71      6.86 o 
   6   1   7       44.22       43.00      3.60 o 
   7   1   7       26.67       27.24      6.90 o 
   8   1   7       14.64       12.00      7.19 o 
   9   1   7       29.81       20.21      4.08 o 
  10   1   7       12.61       11.82      9.28 o 
  11   1   7        3.67        2.21      2.65 o 
  12   1   7        5.01        3.99      5.52 o 
 -14   2   7       18.59       19.02      6.99 o 
 -13   2   7       66.84       74.07      7.01 o 
 -12   2   7       76.90       81.99      7.41 o 
 -11   2   7       58.98       44.08      7.09 o 
 -10   2   7       27.87       31.95      6.63 o 
  -9   2   7       15.04       14.95      4.83 o 
  -8   2   7       54.69       53.05      4.87 o 
  -7   2   7      178.27      166.61      7.32 o 
  -6   2   7        6.72        4.83      2.70 o 
  -5   2   7        9.70       11.40      6.20 o 
  -4   2   7        3.56        4.45      2.56 o 
  -3   2   7       46.47       47.89      2.04 o 
  -2   2   7      305.63      295.25      7.12 o 
  -1   2   7       29.71       24.88      2.29 o 
   0   2   7       93.01       88.70      4.01 o 
   1   2   7      124.97      120.47      5.58 o 
   2   2   7       39.48       39.54      4.12 o 
   3   2   7       97.23       95.48      6.28 o 
   4   2   7      407.20      382.98     18.04 o 
   5   2   7      244.14      209.04     10.61 o 
   6   2   7       10.63        9.19      5.09 o 
   7   2   7       74.20       64.09      5.95 o 
   8   2   7        5.84        5.76      2.74 o 
   9   2   7       21.87       15.39      9.84 o 
  10   2   7       17.39       18.03     12.91 o 
  11   2   7        1.78        0.75      3.28 o 
 -13   3   7       15.34       17.83      6.91 o 
 -12   3   7       38.80       42.56      8.05 o 
 -11   3   7       39.71       39.00      5.08 o 
 -10   3   7       12.76       15.24      5.06 o 
  -9   3   7       22.77       19.74      4.21 o 
  -8   3   7       37.82       40.94      6.55 o 
  -7   3   7       34.75       27.91      3.57 o 
  -6   3   7      270.30      260.05     10.51 o 
  -5   3   7       60.69       62.46      4.70 o 
  -4   3   7       24.59       23.25      3.21 o 
  -3   3   7      149.74      146.96      6.25 o 
  -2   3   7      119.74      117.41      5.39 o 
  -1   3   7       50.31       47.92      3.22 o 
   0   3   7       21.95       19.67      3.03 o 
   1   3   7       43.23       40.29      8.26 o 
   2   3   7       15.17       18.37      3.92 o 
   3   3   7        7.74        9.62      2.57 o 
   4   3   7       94.61       93.40      6.66 o 
   5   3   7      216.70      192.68     11.28 o 
   6   3   7       72.78       70.17      5.65 o 
   7   3   7       14.84       15.95      5.75 o 
   8   3   7      108.78      108.48      8.48 o 
   9   3   7      108.34       82.24     21.16 o 
  10   3   7       64.93       66.76      9.59 o 
 -12   4   7       10.10        8.86     13.50 o 
 -11   4   7        2.21        2.28      4.96 o 
 -10   4   7        6.72        8.01      7.45 o 
  -9   4   7        2.83        1.38      1.88 o 
  -8   4   7       12.56       16.06      4.95 o 
  -7   4   7        0.88        1.10      1.91 o 
  -6   4   7       83.72       79.39      7.37 o 
  -5   4   7      167.88      160.88      8.95 o 
  -4   4   7       21.14       19.59      3.00 o 
  -3   4   7       12.26       14.68      5.13 o 
  -2   4   7       18.91       19.40      3.23 o 
  -1   4   7       46.08       44.48      3.64 o 
   0   4   7        0.60        1.22      1.73 o 
   1   4   7        9.91        8.67      5.33 o 
   2   4   7      132.83      150.35      8.75 o 
   3   4   7      169.27      160.50      9.82 o 
   4   4   7        6.69        3.28      4.29 o 
   5   4   7       14.29       12.97     11.37 o 
   6   4   7        2.35        2.60      2.76 o 
   7   4   7       65.40       61.32      6.47 o 
   8   4   7       25.50       23.62      7.44 o 
   9   4   7       78.76       87.37     15.19 o 
 -11   5   7        3.68        2.77      5.34 o 
 -10   5   7        1.89        2.09      3.74 o 
  -9   5   7       13.71       22.01      6.37 o 
  -8   5   7        2.13        3.44      5.90 o 
  -7   5   7       55.06       65.12      7.19 o 
  -6   5   7       54.73       55.62      7.49 o 
  -5   5   7        3.73        2.59      2.16 o 
  -4   5   7       51.45       56.64      5.09 o 
  -3   5   7       68.63       70.98      6.64 o 
  -2   5   7       18.28       19.95      3.43 o 
  -1   5   7       29.14       30.59      3.90 o 
   0   5   7       52.02       49.87      5.22 o 
   1   5   7       70.85       70.44      9.89 o 
   2   5   7       44.29       42.05      6.59 o 
   3   5   7       21.24       18.18     14.87 o 
   4   5   7        4.43        4.61      5.79 o 
   5   5   7        5.01        3.50      4.58 o 
   6   5   7        4.67        2.53      6.58 o 
   7   5   7        0.90        1.22      2.18 o 
   8   5   7       39.54       41.70      6.22 o 
  -8   6   7       38.36       46.29     11.46 o 
  -7   6   7       71.60       78.29      6.58 o 
  -6   6   7        5.97        3.62      3.93 o 
  -5   6   7       28.66       31.49      5.89 o 
  -4   6   7       24.70       28.09      6.61 o 
  -3   6   7       98.55      110.09      6.93 o 
  -2   6   7       30.91       35.81     10.16 o 
  -1   6   7       55.27       67.64      6.95 o 
   0   6   7       51.95       54.19      6.46 o 
   1   6   7        4.21        3.22      2.86 o 
   2   6   7       12.93        9.32      8.20 o 
   3   6   7        6.31        4.15      6.23 o 
   4   6   7        6.27        6.66      7.61 o 
   5   6   7        4.39        4.63      5.72 o 
   6   6   7       26.45       32.54      6.39 o 
  -4   7   7        4.53        3.58      5.83 o 
  -3   7   7       33.18       36.20     10.37 o 
  -2   7   7       19.60       25.99      8.73 o 
  -1   7   7       84.75      106.17     24.59 o 
   0   7   7       39.16       46.72      6.53 o 
   1   7   7        2.87        0.98      1.99 o 
 -14   0   8       15.73       20.93      7.58 o 
 -13   0   8       26.00       25.59      6.20 o 
 -12   0   8       14.45       13.36     17.17 o 
 -11   0   8       61.58       56.56     12.06 o 
 -10   0   8      128.98      121.84     23.66 o 
  -9   0   8      222.86      223.82     20.29 o 
  -8   0   8       87.14       82.87     10.37 o 
  -7   0   8      140.87      136.11      6.91 o 
  -6   0   8        4.57        5.97      2.00 o 
  -5   0   8        0.40        0.76      0.81 o 
  -4   0   8       76.75       68.00      3.26 o 
  -3   0   8        6.73        6.27      1.92 o 
  -2   0   8        6.13        5.72      2.92 o 
  -1   0   8       15.99       17.86      2.77 o 
   0   0   8      137.61      140.93      8.06 o 
   1   0   8       89.23       87.91      8.30 o 
   2   0   8        0.47        1.06      1.62 o 
   3   0   8        6.57        4.74      2.73 o 
   4   0   8        8.40        9.47      5.53 o 
   5   0   8        8.86        8.48      5.39 o 
   6   0   8        4.53        3.91      4.28 o 
   7   0   8       40.76       38.34      5.00 o 
   8   0   8       13.59        7.25      8.50 o 
   9   0   8       12.97       11.37     10.08 o 
  10   0   8       12.43        7.46     10.97 o 
  11   0   8        3.97        2.42      5.32 o 
 -14   1   8       38.30       39.71      5.90 o 
 -13   1   8       27.12       28.41      5.47 o 
 -12   1   8       91.30       90.84      6.65 o 
 -11   1   8       64.00       62.12      7.83 o 
 -10   1   8        2.30        2.15      4.37 o 
  -9   1   8        9.14       13.33     11.57 o 
  -8   1   8       22.94       25.47      4.57 o 
  -7   1   8       56.59       53.81      6.09 o 
  -6   1   8       46.51       44.42      3.65 o 
  -5   1   8       30.28       27.90      3.98 o 
  -4   1   8       16.09       16.56      1.86 o 
  -3   1   8       11.19       12.18      1.81 o 
  -2   1   8       74.83       71.41      3.75 o 
  -1   1   8      157.94      139.48      5.18 o 
   0   1   8       45.76       41.91      3.29 o 
   1   1   8       47.05       42.37      3.25 o 
   2   1   8      172.98      160.71      6.74 o 
   3   1   8       54.05       54.56      4.38 o 
   4   1   8      135.31      134.93      6.71 o 
   5   1   8       93.35       76.98      5.19 o 
   6   1   8       98.68       87.52      6.07 o 
   7   1   8       25.36       20.19      5.92 o 
   8   1   8       25.97       25.38      3.92 o 
   9   1   8       11.46        8.27      7.05 o 
  10   1   8       14.02       10.99      7.45 o 
  11   1   8       17.16       18.21      6.76 o 
 -13   2   8       13.92        9.69     10.20 o 
 -12   2   8      182.61      202.67     20.71 o 
 -11   2   8        1.42        1.24      2.78 o 
 -10   2   8        9.62        9.05      8.32 o 
  -9   2   8       24.83       20.78      5.35 o 
  -8   2   8       40.64       37.57      6.42 o 
  -7   2   8      108.73       92.14      5.41 o 
  -6   2   8      143.17      143.82      6.56 o 
  -5   2   8        9.19        8.58      5.86 o 
  -4   2   8        4.06        6.27      3.29 o 
  -3   2   8        2.18        2.17      0.82 o 
  -2   2   8      957.31      925.58     29.62 o 
  -1   2   8      425.05      412.37     14.20 o 
   0   2   8       98.19       91.57      4.60 o 
   1   2   8       63.04       58.54      4.49 o 
   2   2   8       52.29       49.14      4.15 o 
   3   2   8       62.29       61.36      4.95 o 
   4   2   8      347.66      308.63     11.44 o 
   5   2   8       79.82       80.47      5.13 o 
   6   2   8        7.88        5.12      3.11 o 
   7   2   8       66.80       60.47      6.96 o 
   8   2   8        0.68        1.19      2.01 o 
   9   2   8       40.31       42.61      7.97 o 
  10   2   8        5.26        5.17      5.44 o 
 -13   3   8       57.95       74.99      9.64 o 
 -12   3   8        8.19        5.87      7.72 o 
 -11   3   8        6.47        9.09      6.89 o 
 -10   3   8        7.34        5.56      4.48 o 
  -9   3   8        9.63       15.40     10.32 o 
  -8   3   8       12.27        6.51      3.53 o 
  -7   3   8       64.35       66.75      5.32 o 
  -6   3   8      161.60      153.56      8.37 o 
  -5   3   8       67.27       73.49      5.30 o 
  -4   3   8      100.62      106.66      5.94 o 
  -3   3   8       64.43       57.41      3.61 o 
  -2   3   8      560.69      572.83     28.10 o 
  -1   3   8      457.64      468.44     14.24 o 
   0   3   8      208.76      197.29      7.74 o 
   1   3   8      162.36      166.96      8.53 o 
   2   3   8        4.77        7.04      3.64 o 
   3   3   8        2.27        3.73      3.39 o 
   4   3   8       11.71        9.24      6.38 o 
   5   3   8      151.94      136.35      9.26 o 
   6   3   8        1.85        1.40      2.78 o 
   7   3   8       38.37       37.38      5.93 o 
   8   3   8      102.27      102.16     17.33 o 
   9   3   8       40.95       39.17      7.30 o 
  10   3   8        0.17        0.51      3.12 o 
 -12   4   8       17.54       19.16      6.52 o 
 -11   4   8       16.23       15.20     19.92 o 
 -10   4   8       13.33       13.02     14.84 o 
  -9   4   8       14.46       17.99      7.87 o 
  -8   4   8        9.06       12.18      2.70 o 
  -7   4   8       26.34       21.31      8.24 o 
  -6   4   8       22.71       20.68      3.11 o 
  -5   4   8      183.60      181.89     10.58 o 
  -4   4   8       24.16       20.77      9.81 o 
  -3   4   8      154.04      150.93      8.33 o 
  -2   4   8      123.70      125.67      7.40 o 
  -1   4   8       63.80       60.28      4.93 o 
   0   4   8       53.38       64.36      5.93 o 
   1   4   8      117.78      121.39      8.54 o 
   2   4   8      178.20      182.00     11.35 o 
   3   4   8       32.71       36.69      5.34 o 
   4   4   8        4.47        3.49      3.13 o 
   5   4   8       28.36       24.58      7.99 o 
   6   4   8       16.74       20.79      7.89 o 
   7   4   8       82.99       87.34     15.23 o 
   8   4   8        3.37        3.41      4.29 o 
   9   4   8       23.80       26.01      7.92 o 
 -10   5   8        9.15        6.24      8.51 o 
  -9   5   8        0.15        1.92      3.96 o 
  -8   5   8       28.55       32.11      9.84 o 
  -7   5   8       10.41        7.99      7.65 o 
  -6   5   8        7.41        5.02      4.41 o 
  -5   5   8        6.56        5.40      4.79 o 
  -4   5   8       31.80       35.59      6.04 o 
  -3   5   8        5.48        4.84      3.25 o 
  -2   5   8       28.79       30.76      4.06 o 
  -1   5   8       35.91       31.80      3.74 o 
   0   5   8        1.05        1.89      1.86 o 
   1   5   8       43.86       42.03      8.16 o 
   2   5   8       14.10        8.76      8.19 o 
   3   5   8        5.41        3.35      3.17 o 
   4   5   8        9.59        9.11      8.43 o 
   5   5   8        0.53        1.65      3.74 o 
   6   5   8       18.52       15.24      6.79 o 
   7   5   8        5.52        4.65      7.89 o 
  -8   6   8       87.11       76.43     20.90 o 
  -7   6   8       45.05       45.36      7.12 o 
  -6   6   8       13.54       13.32      4.93 o 
  -5   6   8        1.27        1.59      2.31 o 
  -4   6   8        0.40        0.36      3.68 o 
  -3   6   8       14.14       21.74      4.85 o 
  -2   6   8       10.67        8.04      9.19 o 
  -1   6   8        6.55        9.10      9.42 o 
   0   6   8        8.76        9.42      7.57 o 
   1   6   8        4.47        4.66      4.45 o 
   2   6   8       27.11       30.69      5.94 o 
   3   6   8       12.33       14.13     13.19 o 
   4   6   8        4.49        4.10      5.36 o 
   5   6   8       15.02       10.02     15.71 o 
 -14   0   9        8.07        2.43      8.29 o 
 -13   0   9       31.27       15.13     23.26 o 
 -12   0   9       76.07       74.56     19.10 o 
 -11   0   9        9.00       10.43     17.14 o 
 -10   0   9       12.09        9.03     12.74 o 
  -9   0   9       64.65       60.62     18.05 o 
  -8   0   9      110.21      105.28     12.52 o 
  -7   0   9       22.34       25.50     13.50 o 
  -6   0   9      153.49      138.96      5.69 o 
  -5   0   9       21.05       23.39      2.37 o 
  -4   0   9       13.33       13.45      2.92 o 
  -3   0   9       61.01       65.31      4.52 o 
  -2   0   9       23.77       23.17      3.57 o 
  -1   0   9       93.99       90.09      6.76 o 
   0   0   9       14.68       11.10      7.30 o 
   1   0   9      391.15      363.81     22.62 o 
   2   0   9        4.70        6.91      5.17 o 
   3   0   9        3.86        1.53      2.29 o 
   4   0   9        0.71        1.27      3.05 o 
   5   0   9       20.54       13.96     11.00 o 
   6   0   9       37.32       32.37      5.45 o 
   7   0   9        6.25        8.43      8.88 o 
   8   0   9        8.17        7.20      6.12 o 
   9   0   9        3.25        2.46      3.87 o 
  10   0   9        6.27        4.06      5.98 o 
 -13   1   9       22.64       28.30      5.05 o 
 -12   1   9      147.97      149.62      8.93 o 
 -11   1   9      144.82      144.72      8.73 o 
 -10   1   9       85.28       75.85      7.82 o 
  -9   1   9       16.36       16.03     13.67 o 
  -8   1   9       10.73       10.23      8.18 o 
  -7   1   9       14.41       11.27      6.24 o 
  -6   1   9       46.96       44.19      4.02 o 
  -5   1   9       53.06       52.79      4.86 o 
  -4   1   9       42.40       40.93      2.82 o 
  -3   1   9       50.97       47.36      3.75 o 
  -2   1   9       25.41       28.52      2.85 o 
  -1   1   9       92.89       91.70      5.41 o 
   0   1   9       22.29       20.20      3.29 o 
   1   1   9       17.63       17.50      4.55 o 
   2   1   9        4.05        5.87      2.79 o 
   3   1   9      104.51       87.69      5.99 o 
   4   1   9       94.23       93.78      5.54 o 
   5   1   9        3.18        6.07      3.44 o 
   6   1   9       13.67       14.77      4.17 o 
   7   1   9       33.41       27.37      4.50 o 
   8   1   9        7.21        3.14      3.01 o 
   9   1   9       42.55       34.48      3.73 o 
  10   1   9       41.05       35.36      7.85 o 
 -13   2   9       63.92       62.16      9.95 o 
 -12   2   9       14.09       16.20      4.88 o 
 -11   2   9       22.89       24.31      8.28 o 
 -10   2   9        9.70        9.67      7.47 o 
  -9   2   9       73.91       69.71      5.74 o 
  -8   2   9       51.39       42.44      5.54 o 
  -7   2   9       33.58       41.99      3.96 o 
  -6   2   9      178.16      181.34      8.62 o 
  -5   2   9       91.77       93.91      6.40 o 
  -4   2   9      124.54      129.06      6.47 o 
  -3   2   9       62.97       61.87      3.06 o 
  -2   2   9      160.61      149.04      6.78 o 
  -1   2   9      397.65      374.71     13.26 o 
   0   2   9        8.79       11.55      2.82 o 
   1   2   9        6.22        6.63      4.52 o 
   2   2   9      131.70      120.27      9.93 o 
   3   2   9       21.66       23.10      3.05 o 
   4   2   9      115.65       98.42     13.19 o 
   5   2   9       23.39       25.66      3.65 o 
   6   2   9        7.50        4.21      3.20 o 
   7   2   9        0.52        0.64      0.73 o 
   8   2   9       35.09       32.35      7.67 o 
   9   2   9        9.48        8.84      7.17 o 
  10   2   9       33.90       28.20      5.69 o 
 -12   3   9       20.35       22.02      8.82 o 
 -11   3   9       33.37       37.07      5.33 o 
 -10   3   9        7.79        8.48      5.99 o 
  -9   3   9        4.12        2.84      3.33 o 
  -8   3   9       30.37       28.22      5.94 o 
  -7   3   9       21.98       25.11      4.34 o 
  -6   3   9      149.46      148.18      8.79 o 
  -5   3   9      206.52      211.49     10.42 o 
  -4   3   9      136.13      132.93      7.35 o 
  -3   3   9      116.02      118.27      6.53 o 
  -2   3   9      472.78      490.13     15.59 o 
  -1   3   9       33.31       29.74      3.36 o 
   0   3   9        9.68        8.78      2.97 o 
   1   3   9       30.31       28.22      4.09 o 
   2   3   9        5.73        4.70      3.15 o 
   3   3   9        9.31        7.61      4.25 o 
   4   3   9       39.55       35.08      4.37 o 
   5   3   9      107.58      105.82     12.18 o 
   6   3   9       81.41       76.05      7.77 o 
   7   3   9       10.90        8.45      8.06 o 
   8   3   9       25.01       19.75      6.17 o 
   9   3   9       11.04        7.49      7.78 o 
 -11   4   9       45.80       61.43     11.65 o 
 -10   4   9       29.30       29.51      7.46 o 
  -9   4   9        1.06        1.38      1.82 o 
  -8   4   9        6.24        7.33      5.10 o 
  -7   4   9        4.42        4.40      3.91 o 
  -6   4   9       23.06       21.63      3.13 o 
  -5   4   9       39.19       39.32      4.55 o 
  -4   4   9       62.94       57.50      5.88 o 
  -3   4   9        0.91        0.69      1.66 o 
  -2   4   9       30.70       35.12      4.05 o 
  -1   4   9       59.11       58.72      5.62 o 
   0   4   9      115.81      114.17      8.60 o 
   1   4   9        8.38        7.14      5.28 o 
   2   4   9       17.25       17.88      5.01 o 
   3   4   9       15.66       12.51      9.80 o 
   4   4   9       17.45       20.32     17.08 o 
   5   4   9       30.03       33.39      7.76 o 
   6   4   9       21.66       22.16      6.97 o 
   7   4   9       13.55       11.26     11.31 o 
   8   4   9       48.70       55.02      6.96 o 
  -9   5   9       37.59       44.25     10.99 o 
  -8   5   9        2.35        2.42      2.93 o 
  -7   5   9        5.59        4.68      4.09 o 
  -6   5   9       16.09       19.53      6.54 o 
  -5   5   9       13.58       10.10      8.19 o 
  -4   5   9       53.75       53.47      4.37 o 
  -3   5   9        8.56       11.02     10.30 o 
  -2   5   9        5.97        7.03      6.15 o 
  -1   5   9       12.88       12.71      8.83 o 
   0   5   9        2.97        3.18      3.56 o 
   1   5   9       48.36       52.15      7.19 o 
   2   5   9        2.96        4.28      6.67 o 
   3   5   9       31.21       38.52     11.01 o 
   4   5   9        2.89        3.23      5.02 o 
   5   5   9       16.94       23.58      9.13 o 
   6   5   9       35.96       37.58      9.96 o 
  -7   6   9      105.89      127.91     13.25 o 
  -6   6   9       39.65       44.80      7.59 o 
  -5   6   9        5.46        4.61      6.07 o 
  -4   6   9        7.66        4.17     14.32 o 
  -3   6   9        3.73        2.16      3.59 o 
  -2   6   9        0.94        1.37      2.28 o 
  -1   6   9       13.46       10.32     10.95 o 
   0   6   9       17.17       17.72      5.62 o 
   1   6   9        2.34        1.51      3.20 o 
   2   6   9        2.74        4.23      6.39 o 
   3   6   9       12.14       11.03      6.26 o 
 -13   0  10        1.53        1.92      2.51 o 
 -12   0  10       74.46       77.93     11.07 o 
 -11   0  10       67.77       62.77     16.12 o 
 -10   0  10        0.09        1.04      4.27 o 
  -9   0  10        7.38        3.82      6.28 o 
  -8   0  10      100.76      105.55     14.29 o 
  -7   0  10      110.04      102.64     16.34 o 
  -6   0  10      180.68      189.75      9.66 o 
  -5   0  10      153.56      145.82      8.88 o 
  -4   0  10        4.02        3.72      1.95 o 
  -3   0  10       19.49       22.10      3.73 o 
  -2   0  10        0.00        0.13      1.77 o 
  -1   0  10      484.37      439.52     21.96 o 
   0   0  10       84.74       76.26      7.07 o 
   1   0  10       93.99       83.39      6.50 o 
   2   0  10      135.85      117.56     10.12 o 
   3   0  10       21.34       19.08     12.46 o 
   4   0  10        4.26        7.35      7.24 o 
   5   0  10       84.29       90.50      9.01 o 
   6   0  10       58.16       55.23      8.08 o 
   7   0  10      101.55       99.42      7.71 o 
   8   0  10        6.50        3.48      4.26 o 
   9   0  10       32.12       32.05      9.77 o 
 -13   1  10        3.21        2.83      4.63 o 
 -12   1  10       17.36       12.31     12.29 o 
 -11   1  10       70.84       73.58      7.21 o 
 -10   1  10        2.33        1.43      2.78 o 
  -9   1  10       31.93       33.27      6.93 o 
  -8   1  10       19.70       19.95      3.93 o 
  -7   1  10      104.63       92.50      6.78 o 
  -6   1  10      311.28      294.14     14.75 o 
  -5   1  10        8.15        8.09      6.57 o 
  -4   1  10       28.07       29.29      2.52 o 
  -3   1  10       12.09       10.16      4.30 o 
  -2   1  10       31.57       31.40      2.74 o 
  -1   1  10       41.59       37.12      3.08 o 
   0   1  10      177.48      167.17      7.60 o 
   1   1  10      144.53      140.10      6.50 o 
   2   1  10      210.97      205.93      8.51 o 
   3   1  10       25.65       24.87      3.49 o 
   4   1  10       29.70       30.09      2.96 o 
   5   1  10       19.21       19.47      4.07 o 
   6   1  10        1.10        2.32      2.48 o 
   7   1  10       16.24       11.69      8.65 o 
   8   1  10        3.91        2.61      2.74 o 
   9   1  10       53.13       47.52      6.80 o 
 -12   2  10      125.42      132.05      8.04 o 
 -11   2  10       13.79        8.38      8.77 o 
 -10   2  10       42.86       37.52      8.09 o 
  -9   2  10       27.34       23.28      6.12 o 
  -8   2  10       22.13       19.36      3.64 o 
  -7   2  10        1.64        1.88      1.86 o 
  -6   2  10       12.85       13.61      7.69 o 
  -5   2  10       45.97       49.18      4.59 o 
  -4   2  10      158.99      177.18      7.93 o 
  -3   2  10       42.61       41.88      2.57 o 
  -2   2  10       85.17       79.66      4.02 o 
  -1   2  10       20.30       20.01      3.02 o 
   0   2  10       64.87       64.36      3.79 o 
   1   2  10       38.87       35.61      4.89 o 
   2   2  10       81.91       86.68      6.49 o 
   3   2  10       21.36       21.74      4.70 o 
   4   2  10       81.74       72.88      5.89 o 
   5   2  10        3.84        5.01      3.67 o 
   6   2  10       23.82       20.20      5.33 o 
   7   2  10        0.89        1.11      2.00 o 
   8   2  10        0.70        1.50      2.15 o 
   9   2  10       87.32       73.85      7.25 o 
 -12   3  10       20.39       27.01      7.71 o 
 -11   3  10       15.07       16.56      4.01 o 
 -10   3  10        0.54        0.52      2.44 o 
  -9   3  10        7.62        5.73      6.24 o 
  -8   3  10       31.20       31.50      5.37 o 
  -7   3  10        9.38       12.11      4.83 o 
  -6   3  10       29.13       31.45      3.99 o 
  -5   3  10       29.43       32.31      3.72 o 
  -4   3  10       12.24       14.73      6.76 o 
  -3   3  10       44.27       51.33      5.30 o 
  -2   3  10       57.21       55.16      4.02 o 
  -1   3  10      136.02      133.46      7.44 o 
   0   3  10      149.95      150.68      9.22 o 
   1   3  10       49.02       54.88      4.71 o 
   2   3  10       34.15       32.61      3.98 o 
   3   3  10       31.11       26.14      3.08 o 
   4   3  10       39.38       38.84      4.51 o 
   5   3  10       28.93       22.46      5.71 o 
   6   3  10       45.35       43.65      8.31 o 
   7   3  10       61.77       59.92      6.70 o 
   8   3  10       69.99       64.65      7.59 o 
 -10   4  10       64.04       90.61     16.23 o 
  -9   4  10       10.64       10.10     10.38 o 
  -8   4  10       11.88        9.48      6.70 o 
  -7   4  10        5.74        2.56      3.08 o 
  -6   4  10       12.95       13.83      6.20 o 
  -5   4  10       36.53       37.92      4.89 o 
  -4   4  10       10.36       12.21      9.07 o 
  -3   4  10       14.04       12.04      7.57 o 
  -2   4  10       29.93       31.85      4.11 o 
  -1   4  10       18.03       19.53      4.37 o 
   0   4  10       53.95       56.92      7.12 o 
   1   4  10       31.66       33.03      5.87 o 
   2   4  10        3.17        1.60      2.43 o 
   3   4  10       15.20       19.17     11.96 o 
   4   4  10        4.94        3.67      4.74 o 
   5   4  10        8.96        7.21      7.08 o 
   6   4  10      160.53      161.38     11.06 o 
   7   4  10        2.46        1.64      2.24 o 
  -8   5  10       28.36       31.40      9.21 o 
  -7   5  10       47.62       53.81      6.02 o 
  -6   5  10       16.34       19.98      4.92 o 
  -5   5  10        7.70        5.93      6.23 o 
  -4   5  10        4.49        5.61      5.21 o 
  -3   5  10       11.18       11.49      8.94 o 
  -2   5  10        9.89        7.94      5.67 o 
  -1   5  10        9.41        7.98      5.83 o 
   0   5  10       26.40       25.84      8.38 o 
   1   5  10        5.15        8.33      6.59 o 
   2   5  10        5.70        7.13      9.10 o 
   3   5  10       24.44       18.53     21.77 o 
   4   5  10       39.45       42.99     12.55 o 
   5   5  10       56.17       62.67      8.28 o 
  -5   6  10        0.34        0.76      2.55 o 
  -4   6  10       69.24       83.16     11.21 o 
  -3   6  10        0.10        0.49      1.94 o 
  -2   6  10       12.21       15.61      5.92 o 
  -1   6  10        0.53        1.08      3.75 o 
   0   6  10       14.89       26.64      5.09 o 
   1   6  10       18.25       17.51     13.68 o 
 -12   0  11       28.57       28.37      9.00 o 
 -11   0  11       21.62       15.24     17.70 o 
 -10   0  11       11.39       14.34     14.10 o 
  -9   0  11        8.87       11.39     14.11 o 
  -8   0  11        1.17        0.68      6.53 o 
  -7   0  11       30.35       30.61     14.96 o 
  -6   0  11      149.14      144.17     18.53 o 
  -5   0  11        7.31        5.42      2.22 o 
  -4   0  11        4.33        4.64      5.39 o 
  -3   0  11        1.00        0.92      2.44 o 
  -2   0  11      113.16      111.57      7.60 o 
  -1   0  11       68.76       66.25      6.31 o 
   0   0  11      338.37      317.66     20.64 o 
   1   0  11       44.30       32.95      8.90 o 
   2   0  11        2.69        2.89      2.78 o 
   3   0  11       54.15       54.52     12.29 o 
   4   0  11       18.13       15.87      5.62 o 
   5   0  11        4.00        2.70      4.65 o 
   6   0  11       60.66       59.01      6.09 o 
   7   0  11       57.93       60.32      9.50 o 
   8   0  11        1.87        1.41      2.67 o 
 -12   1  11       14.32       10.56     10.55 o 
 -11   1  11       39.34       48.39      6.44 o 
 -10   1  11       42.59       48.32     13.31 o 
  -9   1  11       31.59       35.35      6.67 o 
  -8   1  11        6.27        8.37      6.45 o 
  -7   1  11       48.40       46.62      5.27 o 
  -6   1  11       23.87       20.01      5.83 o 
  -5   1  11       49.20       48.07      6.64 o 
  -4   1  11       51.72       58.67      5.36 o 
  -3   1  11        0.59        1.21      1.16 o 
  -2   1  11       94.35       93.65      5.35 o 
  -1   1  11      123.51      118.70      7.45 o 
   0   1  11       51.73       57.06      4.39 o 
   1   1  11       58.09       54.14      5.10 o 
   2   1  11       76.95       76.47      5.45 o 
   3   1  11       39.45       31.61      3.78 o 
   4   1  11       25.96       26.74      4.21 o 
   5   1  11       57.66       53.04      5.41 o 
   6   1  11       46.06       44.00      4.00 o 
   7   1  11        4.02        2.37      2.33 o 
   8   1  11        0.29        0.87      1.68 o 
 -12   2  11       10.70        9.60      4.60 o 
 -11   2  11       35.92       46.77      6.03 o 
 -10   2  11       18.53       20.30      7.42 o 
  -9   2  11       34.49       27.96      7.44 o 
  -8   2  11       15.13        9.99      6.32 o 
  -7   2  11      134.52      139.05      6.67 o 
  -6   2  11       16.79       18.46      4.01 o 
  -5   2  11       80.71       77.10      5.72 o 
  -4   2  11       36.04       30.91      4.40 o 
  -3   2  11       15.94       17.88      4.57 o 
  -2   2  11       22.53       21.32      3.81 o 
  -1   2  11      164.16      166.91      8.16 o 
   0   2  11        3.20        3.11      3.08 o 
   1   2  11        6.20        7.22      3.98 o 
   2   2  11       23.23       20.14      3.57 o 
   3   2  11       12.67       11.23      6.55 o 
   4   2  11       55.17       53.47      5.45 o 
   5   2  11        3.21        2.37      2.25 o 
   6   2  11       17.08       11.10      8.32 o 
   7   2  11        4.83        3.21      3.32 o 
   8   2  11       34.60       30.12      4.34 o 
 -11   3  11        2.29        1.94      2.23 o 
 -10   3  11        6.74        4.18      5.76 o 
  -9   3  11       24.15       34.87      6.88 o 
  -8   3  11        5.50        7.33      5.60 o 
  -7   3  11        6.48        4.02      3.24 o 
  -6   3  11        1.58        2.24      1.99 o 
  -5   3  11       95.44      106.23      6.50 o 
  -4   3  11       59.71       59.53      4.82 o 
  -3   3  11      156.55      167.31      8.97 o 
  -2   3  11       61.90       66.57      6.25 o 
  -1   3  11      120.51      129.72      9.23 o 
   0   3  11       13.52       14.79      3.45 o 
   1   3  11       14.43       14.31      2.82 o 
   2   3  11       14.59       13.70      3.00 o 
   3   3  11       28.33       26.50      3.29 o 
   4   3  11        3.66        4.63      2.49 o 
   5   3  11       11.56       12.85      9.42 o 
   6   3  11        1.10        1.18      1.90 o 
   7   3  11       26.41       21.41      5.60 o 
 -10   4  11       17.27       17.59     16.01 o 
  -9   4  11        2.56        1.64      2.57 o 
  -8   4  11        4.32        3.21      3.19 o 
  -7   4  11       33.13       36.50      4.88 o 
  -6   4  11       20.03       19.86      4.78 o 
  -5   4  11       30.55       40.03      4.27 o 
  -4   4  11       17.11       18.26      4.77 o 
  -3   4  11        1.74        1.86      2.93 o 
  -2   4  11       39.72       42.05      5.84 o 
  -1   4  11        5.65        8.22      4.35 o 
   0   4  11       77.29       88.41      6.17 o 
   1   4  11       20.85       28.55      5.57 o 
   2   4  11        6.27        7.17      4.65 o 
   3   4  11        5.00        5.20      4.32 o 
   4   4  11       29.04       32.59      4.76 o 
   5   4  11      144.49      162.60     10.67 o 
  -7   5  11        3.79        4.01      4.52 o 
  -6   5  11       14.34       14.12     10.26 o 
  -5   5  11       30.29       36.11      4.58 o 
  -4   5  11       13.90       17.49      5.65 o 
  -3   5  11       20.49       24.49      4.30 o 
  -2   5  11        4.60        4.51      3.89 o 
  -1   5  11        6.18        6.06      7.03 o 
   0   5  11        4.90        6.86      8.21 o 
   1   5  11      125.30      150.83     11.47 o 
   2   5  11       34.60       41.17      8.48 o 
   3   5  11       45.47       53.79      8.45 o 
 -12   0  12       22.96       29.07      8.08 o 
 -11   0  12        0.04        0.48      3.34 o 
 -10   0  12        4.98        3.75      6.55 o 
  -9   0  12       31.57       37.06     18.29 o 
  -8   0  12        1.54        2.18      6.44 o 
  -7   0  12       27.28       29.82     11.02 o 
  -6   0  12       14.58        9.18     10.23 o 
  -5   0  12       16.79       14.66     12.75 o 
  -4   0  12        9.65       13.39      4.03 o 
  -3   0  12        0.43        0.94      2.62 o 
  -2   0  12        0.93        0.55      0.95 o 
  -1   0  12      181.07      189.14     13.42 o 
   0   0  12        0.00        1.32      1.70 o 
   1   0  12        0.72        1.62      1.95 o 
   2   0  12        0.11        0.32      2.48 o 
   3   0  12        0.58        1.05      2.47 o 
   4   0  12        6.79        7.85      6.93 o 
   5   0  12       90.64      115.21     20.52 o 
   6   0  12       87.08       99.39      9.40 o 
   7   0  12        1.03        0.25      3.34 o 
 -12   1  12       23.57       17.07     11.11 o 
 -11   1  12       17.67       18.98      5.38 o 
 -10   1  12       34.32       36.48      5.59 o 
  -9   1  12       22.64       18.42     13.09 o 
  -8   1  12       10.91       11.61     12.23 o 
  -7   1  12        0.88        0.35      2.41 o 
  -6   1  12      126.32      131.82     10.32 o 
  -5   1  12      118.37      125.02     10.02 o 
  -4   1  12      100.50      104.76      8.03 o 
  -3   1  12       14.25       16.42      5.44 o 
  -2   1  12       22.78       19.77      3.25 o 
  -1   1  12       11.13       13.38      5.81 o 
   0   1  12       47.64       46.82      4.27 o 
   1   1  12       31.44       26.63      3.40 o 
   2   1  12        0.33        0.76      1.38 o 
   3   1  12       31.23       37.68      4.46 o 
   4   1  12        2.63        3.52      2.85 o 
   5   1  12       15.18       19.31      4.91 o 
   6   1  12       40.31       42.99      4.24 o 
   7   1  12       80.94       83.34      9.43 o 
 -11   2  12       14.90        9.41      6.54 o 
 -10   2  12        2.47        1.77      3.98 o 
  -9   2  12        5.26        3.62      3.74 o 
  -8   2  12        2.43        2.98      3.00 o 
  -7   2  12       30.55       32.97      4.29 o 
  -6   2  12        0.60        1.14      2.42 o 
  -5   2  12      151.58      161.03     13.41 o 
  -4   2  12      146.60      160.51      8.47 o 
  -3   2  12       95.28      105.52      6.33 o 
  -2   2  12       77.95       81.42      5.89 o 
  -1   2  12        4.12        3.47      2.11 o 
   0   2  12        5.69        4.44      3.67 o 
   1   2  12       22.33       21.70      4.16 o 
   2   2  12       23.23       26.59      4.22 o 
   3   2  12      135.51      134.02      7.25 o 
   4   2  12        1.50        0.93      1.43 o 
   5   2  12       13.22        8.02      5.07 o 
   6   2  12       16.34       11.57      9.30 o 
   7   2  12       57.74       53.21      6.50 o 
 -10   3  12        2.72        2.99      4.50 o 
  -9   3  12        0.29        1.09      2.03 o 
  -8   3  12        6.78        8.55      7.75 o 
  -7   3  12        2.84        3.02      3.11 o 
  -6   3  12      134.70      157.20      7.10 o 
  -5   3  12       24.48       24.85      4.65 o 
  -4   3  12       31.55       30.78      5.27 o 
  -3   3  12      202.39      214.11      9.46 o 
  -2   3  12       61.53       71.66      8.02 o 
  -1   3  12        1.76        4.03      2.34 o 
   0   3  12        3.41        4.05      3.57 o 
   1   3  12       50.04       59.80      4.51 o 
   2   3  12        0.65        0.77      1.54 o 
   3   3  12       17.15       22.16      4.72 o 
   4   3  12        5.31        4.55      3.78 o 
   5   3  12        4.26        1.66      2.55 o 
   6   3  12        8.01        5.46      5.07 o 
  -8   4  12        2.68        1.88      2.61 o 
  -7   4  12       30.85       40.40      5.98 o 
  -6   4  12       95.46      130.11      7.45 o 
  -5   4  12      136.66      154.65      8.28 o 
  -4   4  12       35.91       38.57      7.34 o 
  -3   4  12       15.17       16.73      6.63 o 
  -2   4  12        0.12        1.18      2.01 o 
  -1   4  12       39.37       40.02      6.67 o 
   0   4  12        9.10        8.29      6.48 o 
   1   4  12       68.57       85.49      8.59 o 
   2   4  12       11.51        9.59     11.74 o 
   3   4  12       41.23       54.50     12.80 o 
   4   4  12        6.74        4.18      4.79 o 
  -5   5  12        3.95        3.86      4.43 o 
  -4   5  12        3.83        6.38      7.17 o 
  -3   5  12        3.87        3.30      3.31 o 
  -2   5  12       29.88       34.85     10.21 o 
  -1   5  12       20.07       25.70      8.89 o 
   0   5  12        1.31        3.77      6.67 o 
   1   5  12       30.75       38.09      7.16 o 
 -11   0  13       12.51       11.10     24.09 o 
 -10   0  13        1.23        3.45      7.11 o 
  -9   0  13        9.49        8.42     12.73 o 
  -8   0  13        0.48        0.47      3.81 o 
  -7   0  13       16.79       12.90     14.24 o 
  -6   0  13        0.87        2.67      4.41 o 
  -5   0  13       91.99      110.51     19.27 o 
  -4   0  13        0.88        1.04      2.24 o 
  -3   0  13       61.89       71.01     13.46 o 
  -2   0  13       42.46       45.06      6.61 o 
  -1   0  13        0.00       -0.23      2.59 o 
   0   0  13       11.27       14.03      5.12 o 
   1   0  13       11.73       13.38      4.26 o 
   2   0  13        0.97        1.46      2.71 o 
   3   0  13       22.01       26.52      6.11 o 
   4   0  13       31.49       43.13      6.86 o 
   5   0  13       18.00       11.86      5.79 o 
   6   0  13       76.76       84.01      8.40 o 
 -11   1  13       10.58        9.65     13.71 o 
 -10   1  13       20.33       27.62      6.90 o 
  -9   1  13        6.47        5.69      8.43 o 
  -8   1  13       44.85       49.61     12.79 o 
  -7   1  13      111.03      135.25      9.88 o 
  -6   1  13       77.15       91.69      8.56 o 
  -5   1  13       81.67       90.60     11.69 o 
  -4   1  13       13.14       13.52      9.52 o 
  -3   1  13       20.45       22.57      4.39 o 
  -2   1  13       18.82       21.64      4.36 o 
  -1   1  13        6.22        6.05      4.87 o 
   0   1  13        6.83        7.60      3.06 o 
   1   1  13       41.27       46.85      5.23 o 
   2   1  13       16.02       13.75      5.68 o 
   3   1  13       11.45        9.92      6.30 o 
   4   1  13       31.37       36.84      4.62 o 
   5   1  13       21.44       18.48      5.74 o 
   6   1  13       18.51       18.30      5.29 o 
 -10   2  13       49.39       51.37      9.05 o 
  -9   2  13       16.65       12.92     11.63 o 
  -8   2  13       12.77       11.28      7.45 o 
  -7   2  13       10.20        8.63      7.17 o 
  -6   2  13       50.70       59.64      6.90 o 
  -5   2  13      131.86      147.28      7.04 o 
  -4   2  13      199.33      234.67      9.85 o 
  -3   2  13       11.43       17.10      4.74 o 
  -2   2  13        8.26        8.50      7.99 o 
  -1   2  13       14.87       14.64      7.43 o 
   0   2  13       31.72       32.56      4.97 o 
   1   2  13       17.54       19.60      3.35 o 
   2   2  13       26.39       26.35      5.39 o 
   3   2  13       18.65       15.92      3.75 o 
   4   2  13        0.23        0.65      2.06 o 
   5   2  13        0.41        0.67      1.55 o 
  -9   3  13       35.62       48.30      6.07 o 
  -8   3  13       16.75       20.95      7.53 o 
  -7   3  13       16.22       19.65      5.28 o 
  -6   3  13        5.44        4.29      4.40 o 
  -5   3  13        3.51        2.18      2.48 o 
  -4   3  13       76.07       86.54     12.38 o 
  -3   3  13       43.76       45.09      8.11 o 
  -2   3  13       25.80       23.85      6.69 o 
  -1   3  13       67.93       70.61     11.32 o 
   0   3  13       69.41       77.55     11.86 o 
   1   3  13       66.62       84.03      7.97 o 
   2   3  13       16.61       15.90      6.91 o 
   3   3  13        3.07        0.94      2.41 o 
   4   3  13        0.90        0.82      1.09 o 
  -7   4  13       14.82       21.42      4.56 o 
  -6   4  13       30.90       41.00      6.54 o 
  -5   4  13        2.31        1.26      2.25 o 
  -4   4  13        0.28        0.77      2.14 o 
  -3   4  13       20.24       20.20      4.64 o 
  -2   4  13        4.39        4.31      5.48 o 
  -1   4  13        8.01        7.28      8.00 o 
   0   4  13       32.58       33.03      7.54 o 
   1   4  13       26.72       39.64     11.82 o 
   2   4  13        2.42        2.09      3.94 o 
 -10   0  14       16.85       22.38      7.53 o 
  -9   0  14       42.49       55.93     13.70 o 
  -8   0  14        1.16        1.69      5.11 o 
  -7   0  14        6.57        7.31     12.93 o 
  -6   0  14        0.89        1.26      5.54 o 
  -5   0  14       11.81       16.99     19.16 o 
  -4   0  14        8.54       10.86     14.53 o 
  -3   0  14       21.52       21.42      5.95 o 
  -2   0  14       20.32       20.54     12.62 o 
  -1   0  14       14.52        9.27      9.57 o 
   0   0  14        0.70        1.22      2.21 o 
   1   0  14        0.29        0.24      1.99 o 
   2   0  14       42.30       52.30      8.35 o 
   3   0  14       24.17       22.03      4.86 o 
   4   0  14       39.90       47.62      8.52 o 
  -9   1  14        3.34        1.95      4.88 o 
  -8   1  14        1.30        1.36      2.95 o 
  -7   1  14       27.61       24.45      5.14 o 
  -6   1  14       18.28       23.00      5.95 o 
  -5   1  14       32.47       40.34     10.55 o 
  -4   1  14       41.99       52.49      6.76 o 
  -3   1  14        1.20        1.12      3.45 o 
  -2   1  14       21.96       22.74      4.51 o 
  -1   1  14        1.23        0.85      1.43 o 
   0   1  14       13.18        8.89      9.17 o 
   1   1  14       25.26       25.30      3.72 o 
   2   1  14       22.23       19.49      4.24 o 
   3   1  14       93.08      105.30      7.12 o 
   4   1  14        9.92        5.30      6.88 o 
  -9   2  14       94.95      107.39     10.58 o 
  -8   2  14       17.56       16.67      4.94 o 
  -7   2  14       15.56       16.74      5.70 o 
  -6   2  14        7.94        7.72      5.99 o 
  -5   2  14       30.20       33.11     11.35 o 
  -4   2  14       45.52       50.67      4.93 o 
  -3   2  14       48.62       50.68      8.98 o 
  -2   2  14       19.87       22.71      7.16 o 
  -1   2  14       29.82       34.95      5.97 o 
   0   2  14        1.08        1.68      1.79 o 
   1   2  14       14.05       11.28     10.95 o 
   2   2  14       62.02       57.88      5.65 o 
   3   2  14       35.72       37.12      5.12 o 
  -7   3  14       10.13        9.27     12.67 o 
  -6   3  14        9.42       11.25     15.38 o 
  -5   3  14        1.81        4.31      3.80 o 
  -4   3  14       52.06       55.24      5.41 o 
  -3   3  14        1.73        1.27      3.03 o 
  -2   3  14       15.63       17.80      9.22 o 
  -1   3  14       26.36       32.87      4.60 o 
   0   3  14       13.70       14.28      5.49 o 
   1   3  14        8.83        6.64      6.85 o 
   2   3  14        4.60        4.51      4.10 o 
  -8   0  15        6.57        7.05     16.01 o 
  -7   0  15        3.97        2.63      7.34 o 
  -6   0  15        0.02        1.96      4.83 o 
  -5   0  15       17.01       22.17      7.48 o 
  -4   0  15        4.86        2.33      7.22 o 
  -3   0  15        0.22        0.65      3.81 o 
  -2   0  15       11.32        7.08     16.17 o 
  -1   0  15        0.12        1.23      3.43 o 
   0   0  15        0.22        0.35      3.34 o 
   1   0  15       25.32       33.30      7.12 o 
   2   0  15       11.85        9.32     12.62 o 
  -8   1  15       84.30      103.11     11.07 o 
  -7   1  15       21.62       26.86      5.23 o 
  -6   1  15        1.00        1.79      2.75 o 
  -5   1  15        9.16        9.04      8.76 o 
  -4   1  15        7.52        6.31      8.57 o 
  -3   1  15       18.80       15.55     14.11 o 
  -2   1  15        2.71        3.02      4.56 o 
  -1   1  15        7.90        9.15      3.95 o 
   0   1  15        1.95        0.92      1.43 o 
   1   1  15       25.90       29.01      6.26 o 
   2   1  15       93.97      111.73      7.71 o 
  -6   2  15       25.40       29.76      6.74 o 
  -5   2  15        9.79        5.18      9.29 o 
  -4   2  15        0.40        0.98      3.13 o 
  -3   2  15        4.71        8.61     10.19 o 
  -2   2  15        0.35        1.16      2.08 o 
  -1   2  15        6.50       11.60      4.50 o 
   0   2  15        4.23        4.04      3.61 o 
   1   2  15       36.01       35.25      6.28 o 
  -5   0  16        2.39        4.06      6.84 o 
  -4   0  16        0.07        0.96      4.33 o 
  -3   0  16       14.61       15.63      6.65 o 
  -2   0  16        1.98        1.71      5.50 o 
  -1   0  16       29.42       42.08      9.19 o 
  -3   1  16       11.76       12.79     11.75 o 
                                                 
